# Supplementary material for: Interchromosomal interaction of homologous Stat92E alleles regulates transcriptional switch during stem-cell differentiation
Source: Nat Commun. 2022 Jul 9;13:3981. doi: 10.1038/s41467-022-31737-y (PMC9271046; doi:10.1038/s41467-022-31737-y)
Supplement: Supplementary file 4 — Supplementary Data 1 [file 41467_2022_31737_MOESM4_ESM.xlsx]

## Sheet: STAT92E exon probe
Stat92E exon probe
Plate Designator	Sequence	Sequence Name	Three Modification
STAT92E-RG	caattccctatagtggctaa	STAT92E-RG_1	Quasar 670
STAT92E-RG	gcgcatttgaaaattgctcc	STAT92E-RG_2	Quasar 670
STAT92E-RG	atttttaaatcgcgctggct	STAT92E-RG_3	Quasar 670
STAT92E-RG	ttagtttgtattggtacgcc	STAT92E-RG_4	Quasar 670
STAT92E-RG	acctttggtacacaaacacc	STAT92E-RG_5	Quasar 670
STAT92E-RG	tcttcgttgaactttagggc	STAT92E-RG_6	Quasar 670
STAT92E-RG	cgcgtggatagaagcttttg	STAT92E-RG_7	Quasar 670
STAT92E-RG	ccaactgcaactctttttgt	STAT92E-RG_8	Quasar 670
STAT92E-RG	cgtgttgttcatgttgtagg	STAT92E-RG_9	Quasar 670
STAT92E-RG	ttgcacattgtggataggtc	STAT92E-RG_10	Quasar 670
STAT92E-RG	tcattgagggactgcatgat	STAT92E-RG_11	Quasar 670
STAT92E-RG	gaggatgtggagtttagcat	STAT92E-RG_12	Quasar 670
STAT92E-RG	taaagctgcgacgcattgtg	STAT92E-RG_13	Quasar 670
STAT92E-RG	ttcttgagctcgtgtatgac	STAT92E-RG_14	Quasar 670
STAT92E-RG	attaaagggagctccgtttc	STAT92E-RG_15	Quasar 670
STAT92E-RG	aaagcagcgctggatatcat	STAT92E-RG_16	Quasar 670
STAT92E-RG	ccagcatgtgtgcgataaag	STAT92E-RG_17	Quasar 670
STAT92E-RG	gtcgacgataaaggcagagc	STAT92E-RG_18	Quasar 670
STAT92E-RG	gtgggtggattgttgtgaat	STAT92E-RG_19	Quasar 670
STAT92E-RG	ttatccatctgtgtattgcg	STAT92E-RG_20	Quasar 670
STAT92E-RG	atactccatagtgctagagg	STAT92E-RG_21	Quasar 670
STAT92E-RG	cggaagctggcggagaaaac	STAT92E-RG_22	Quasar 670
STAT92E-RG	tggtgtagaagaacagggcg	STAT92E-RG_23	Quasar 670
STAT92E-RG	ccacacacggatctggaaat	STAT92E-RG_24	Quasar 670
STAT92E-RG	ggtcggtaatcatgaaggga	STAT92E-RG_25	Quasar 670
STAT92E-RG	gatgttcaacgcgactgaca	STAT92E-RG_26	Quasar 670
STAT92E-RG	ctggagtttctcgtatagga	STAT92E-RG_27	Quasar 670
STAT92E-RG	ttggttccacgtaatgtact	STAT92E-RG_28	Quasar 670
STAT92E-RG	ggtgagtttcatgatggcaa	STAT92E-RG_29	Quasar 670
STAT92E-RG	gttgatgaagcccataatgc	STAT92E-RG_30	Quasar 670
STAT92E-RG	ggaaagtgccgataccatag	STAT92E-RG_31	Quasar 670
STAT92E-RG	cgtttacgtaggcgatagtg	STAT92E-RG_32	Quasar 670
STAT92E-RG	ctcttgacgctttgagtaga	STAT92E-RG_33	Quasar 670
STAT92E-RG	cggtcacaggatctagaacg	STAT92E-RG_34	Quasar 670
STAT92E-RG	gtgaacatgcaatgtgctct	STAT92E-RG_35	Quasar 670
STAT92E-RG	ttccactagtagatccattc	STAT92E-RG_36	Quasar 670
STAT92E-RG	gtaggcttctatagtggtta	STAT92E-RG_37	Quasar 670
STAT92E-RG	cttccaagatagcgacacac	STAT92E-RG_38	Quasar 670
STAT92E-RG	gatcgttgcaatcgttgagg	STAT92E-RG_39	Quasar 670
STAT92E-RG	acgatgcattcccaaatcta	STAT92E-RG_40	Quasar 670
STAT92E-RG	gctcaatttgcatgcattga	STAT92E-RG_41	Quasar 670
STAT92E-RG	ctgtgagctgaaggtgtttg	STAT92E-RG_42	Quasar 670
STAT92E-RG	gacgaacacgtcatagtgca	STAT92E-RG_43	Quasar 670
STAT92E-RG	ctcgttgattgtttttccac	STAT92E-RG_44	Quasar 670
STAT92E-RG	ttttcagcattggaagccaa	STAT92E-RG_45	Quasar 670
STAT92E-RG	tgccctgatgactcaaacaa	STAT92E-RG_46	Quasar 670
STAT92E-RG	gcgcatttgaaatgcattgc	STAT92E-RG_47	Quasar 670
STAT92E-RG	cgtgtctctaatagctgact	STAT92E-RG_48	Quasar 670
STAT92E-RG	P48 Mix	STAT92E-RG	Quasar 670

## Sheet: STAT92E intron probe
STAT92E intron probe	Sequence	Sequence Name	Three Modification
STAT92E intron	cacccacacacgcattta	STAT92E intron_1	Quasar 570
STAT92E intron	aaccttcgtgaaggcctt	STAT92E intron_2	Quasar 570
STAT92E intron	atgtgcatgtgtgtgggt	STAT92E intron_3	Quasar 570
STAT92E intron	ccgggaaacaggagcgtg	STAT92E intron_4	Quasar 570
STAT92E intron	tttctcgctgtgcaaggg	STAT92E intron_5	Quasar 570
STAT92E intron	ccgacgacagcgagcaag	STAT92E intron_6	Quasar 570
STAT92E intron	gttatagccaggccaaga	STAT92E intron_7	Quasar 570
STAT92E intron	aagtggtagaagccagcc	STAT92E intron_8	Quasar 570
STAT92E intron	aagaaacccctctgccaa	STAT92E intron_9	Quasar 570
STAT92E intron	tgacgggagtgagttcca	STAT92E intron_10	Quasar 570
STAT92E intron	ggtggactggattggtgg	STAT92E intron_11	Quasar 570
STAT92E intron	ggcttgatttgcgcttga	STAT92E intron_12	Quasar 570
STAT92E intron	gcccccaatctattgaag	STAT92E intron_13	Quasar 570
STAT92E intron	aatgtgtcggcacacggt	STAT92E intron_14	Quasar 570
STAT92E intron	gtcggcttttgtttcgtc	STAT92E intron_15	Quasar 570
STAT92E intron	cgcctgacattttgcacg	STAT92E intron_16	Quasar 570
STAT92E intron	cactttgccacaccaagt	STAT92E intron_17	Quasar 570
STAT92E intron	tttcctcgtggttgtgtg	STAT92E intron_18	Quasar 570
STAT92E intron	gcgtccaagcatttctga	STAT92E intron_19	Quasar 570
STAT92E intron	actacaatttcctcggcc	STAT92E intron_20	Quasar 570
STAT92E intron	ttgggattgttatgcccg	STAT92E intron_21	Quasar 570
STAT92E intron	agtcatgcactctgtggg	STAT92E intron_22	Quasar 570
STAT92E intron	gggacagtgatacctcgt	STAT92E intron_23	Quasar 570
STAT92E intron	atccccgtaagcagtatg	STAT92E intron_24	Quasar 570
STAT92E intron	gcaccaggcaatcgttac	STAT92E intron_25	Quasar 570
STAT92E intron	cccagttgcacttttagt	STAT92E intron_26	Quasar 570
STAT92E intron	gatagacaggggaggggg	STAT92E intron_27	Quasar 570
STAT92E intron	tccgttgtttgttgtggg	STAT92E intron_28	Quasar 570
STAT92E intron	tggttgggctgctttttg	STAT92E intron_29	Quasar 570
STAT92E intron	agcacccggaagtttgac	STAT92E intron_30	Quasar 570
STAT92E intron	cgccgtatatccaatgca	STAT92E intron_31	Quasar 570
STAT92E intron	aaaagcgcctcaagcgcg	STAT92E intron_32	Quasar 570
STAT92E intron	gcgccatatagaccacat	STAT92E intron_33	Quasar 570
STAT92E intron	tagttacccactgaaccc	STAT92E intron_34	Quasar 570
STAT92E intron	accgcaaaagccgcgata	STAT92E intron_35	Quasar 570
STAT92E intron	ctgcgataagcgcctcaa	STAT92E intron_36	Quasar 570
STAT92E intron	ttcgctattgactgcgct	STAT92E intron_37	Quasar 570
STAT92E intron	gctgtcttttgggaccaa	STAT92E intron_38	Quasar 570
STAT92E intron	accccataattagagcca	STAT92E intron_39	Quasar 570
STAT92E intron	aatttgactgcccgcttt	STAT92E intron_40	Quasar 570
STAT92E intron	gatagccaatcgccgtat	STAT92E intron_41	Quasar 570
STAT92E intron	cctgatctcacttgggtt	STAT92E intron_42	Quasar 570
STAT92E intron	ccgcaacgagggttatcg	STAT92E intron_43	Quasar 570
STAT92E intron	gcttcggatgcctctaat	STAT92E intron_44	Quasar 570
STAT92E intron	cccaagcgaagggacttt	STAT92E intron_45	Quasar 570
STAT92E intron	gtgccgcgatgattctta	STAT92E intron_46	Quasar 570
STAT92E intron	actctttatggccatgct	STAT92E intron_47	Quasar 570
STAT92E intron	tgcgatccgtggggaata	STAT92E intron_48	Quasar 570
STAT92E intron	P48 Mix	STAT92E intron	Quasar 570
