# Supplementary material for: Interchromosomal interaction of homologous Stat92E alleles regulates transcriptional switch during stem-cell differentiation
Source: Nat Commun. 2022 Jul 9;13:3981. doi: 10.1038/s41467-022-31737-y (PMC9271046; doi:10.1038/s41467-022-31737-y)
Supplement: Supplementary file 5 — Supplementary Data 2 [file 41467_2022_31737_MOESM5_ESM.xls]

## Sheet: Stat92E probe
Forward primer for amplification:
AGC GCA GGA GGT CCA CGA CGT GCA AGG GTG
Reverse primer for amplification:
TAA TAC GAC TCA CTA TAG GGA GAC GAT
Secondary oligo for detection:
AAC ACC CTT GCA CGT CGT GGA CCT CCT GCG CTA
chr3R_20510024_fpo_tpo	AGCGCAGGAGGTCCACGACGTGCAAGGGTGTTTTACCTGCTCCAGGTGCTTGCCGTTCTTCGGATTTatcgtctcccTATAGTGAGTCGTATTA
chr3R_20510054_fpo_tpo	AGCGCAGGAGGTCCACGACGTGCAAGGGTGTTTTGACTCCAGGTCGGTCATTGTGCCAGCCGATTTTatcgtctcccTATAGTGAGTCGTATTA
chr3R_20510105_fpo_tpo	AGCGCAGGAGGTCCACGACGTGCAAGGGTGTTTTTTAATTTGTTTATACAATGCGGCAATTGTGGGGCCCGTTTatcgtctcccTATAGTGAGTCGTATTA
chr3R_20510142_fpo_tpo	AGCGCAGGAGGTCCACGACGTGCAAGGGTGTTTTGCAACTCGTGTGCGTGCTGGCGATTCATTATTTatcgtctcccTATAGTGAGTCGTATTA
chr3R_20510172_fpo_tpo	AGCGCAGGAGGTCCACGACGTGCAAGGGTGTTTTAACTCGAATTGAAGCTGATTGGCCCAACACAAGTTTTatcgtctcccTATAGTGAGTCGTATTA
chr3R_20510206_fpo_tpo	AGCGCAGGAGGTCCACGACGTGCAAGGGTGTTTTGCAGTCCAACAGATAATGAACTCCCCATCCCACATTTatcgtctcccTATAGTGAGTCGTATTA
chr3R_20510271_fpo_tpo	AGCGCAGGAGGTCCACGACGTGCAAGGGTGTTTTTAGATCTCGAATAGCACCCAACTAGACGAGTATGCGATTTatcgtctcccTATAGTGAGTCGTATTA
chr3R_20510309_fpo_tpo	AGCGCAGGAGGTCCACGACGTGCAAGGGTGTTTTTATCTATATATTTAGAGCCGGGCATCTGTTGCGTGCCTTTatcgtctcccTATAGTGAGTCGTATTA
chr3R_20510346_fpo_tpo	AGCGCAGGAGGTCCACGACGTGCAAGGGTGTTTTGGTTGTCGTAATTGTCATTGACACTGAGCGAAGAGCTTTatcgtctcccTATAGTGAGTCGTATTA
chr3R_20510382_fpo_tpo	AGCGCAGGAGGTCCACGACGTGCAAGGGTGTTTTAAACATTTTGCTAAGCAATTTGTGGGCCACTAATGCGTTTatcgtctcccTATAGTGAGTCGTATTA
chr3R_20510440_fpo_tpo	AGCGCAGGAGGTCCACGACGTGCAAGGGTGTTTTGCCAGTTCTGAGATGAGAATAGAAATCTGAGCTGGGCTTTatcgtctcccTATAGTGAGTCGTATTA
chr3R_20510477_fpo_tpo	AGCGCAGGAGGTCCACGACGTGCAAGGGTGTTTTATCCGCCGCGGGAACGCATCTTAACTCAATTTTatcgtctcccTATAGTGAGTCGTATTA
chr3R_20510513_fpo_tpo	AGCGCAGGAGGTCCACGACGTGCAAGGGTGTTTTTTTAGTCGATTAAGCAAATGGTTCGCCAATTGTGGCATTTatcgtctcccTATAGTGAGTCGTATTA
chr3R_20510550_fpo_tpo	AGCGCAGGAGGTCCACGACGTGCAAGGGTGTTTTCGCGAAAACCCGCAGAGAACCTCACTCTCATTTatcgtctcccTATAGTGAGTCGTATTA
chr3R_20510593_fpo_tpo	AGCGCAGGAGGTCCACGACGTGCAAGGGTGTTTTAATCTAATAATTGTGGCGTAAGTGAGCCACGTCTGGCTTTatcgtctcccTATAGTGAGTCGTATTA
chr3R_20510635_fpo_tpo	AGCGCAGGAGGTCCACGACGTGCAAGGGTGTTTTTGATTCGCCTTGATTTGCAAATTGCAGGAATTTTCGGTTTatcgtctcccTATAGTGAGTCGTATTA
chr3R_20510672_fpo_tpo	AGCGCAGGAGGTCCACGACGTGCAAGGGTGTTTTCACTATTCAACACGCGCGGCTTTTGAATGTCATTTCTTTatcgtctcccTATAGTGAGTCGTATTA
chr3R_20510708_fpo_tpo	AGCGCAGGAGGTCCACGACGTGCAAGGGTGTTTTAAATTAAAGCAATTGCACACGCACGTGTTTAAAGCCGTTTatcgtctcccTATAGTGAGTCGTATTA
chr3R_20510745_fpo_tpo	AGCGCAGGAGGTCCACGACGTGCAAGGGTGTTTTGCTCTCTGCGCTCAGTGAAAGTACTTGGTAATACACTTTTatcgtctcccTATAGTGAGTCGTATTA
chr3R_20511071_fpo_tpo	AGCGCAGGAGGTCCACGACGTGCAAGGGTGTTTTGACAACTACCGTGCAATAGTCTGCCATAAAGCAATGGTTTatcgtctcccTATAGTGAGTCGTATTA
chr3R_20511281_fpo_tpo	AGCGCAGGAGGTCCACGACGTGCAAGGGTGTTTTAGCCAGGTCTTGGTCTTTTATTGCCACATGGTTTTTatcgtctcccTATAGTGAGTCGTATTA
chr3R_20511338_fpo_tpo	AGCGCAGGAGGTCCACGACGTGCAAGGGTGTTTTTGGACGCAGAATAACAAGAAATCCCGCTGAGATTTTGTTTatcgtctcccTATAGTGAGTCGTATTA
chr3R_20511381_fpo_tpo	AGCGCAGGAGGTCCACGACGTGCAAGGGTGTTTTTAGAGCGCTATTTTGGATACCATAAATTCCCGCCTCATTTatcgtctcccTATAGTGAGTCGTATTA
chr3R_20511418_fpo_tpo	AGCGCAGGAGGTCCACGACGTGCAAGGGTGTTTTGCTGATAGGTTTGCCTGGGACAGACCTTTTCGTTTatcgtctcccTATAGTGAGTCGTATTA
chr3R_20511460_fpo_tpo	AGCGCAGGAGGTCCACGACGTGCAAGGGTGTTTTAAGAAACCTATTGCCTCTGATAAGTAGCAGCTTGGCATTTatcgtctcccTATAGTGAGTCGTATTA
chr3R_20511542_fpo_tpo	AGCGCAGGAGGTCCACGACGTGCAAGGGTGTTTTAAGAATCATGGAAGAACATGGCACATTTGTGCAGTCATTTatcgtctcccTATAGTGAGTCGTATTA
chr3R_20511731_fpo_tpo	AGCGCAGGAGGTCCACGACGTGCAAGGGTGTTTTCATGTATGATCAAAAGCAACCAGGCTCAAATCCTCCCTTTatcgtctcccTATAGTGAGTCGTATTA
chr3R_20511889_fpo_tpo	AGCGCAGGAGGTCCACGACGTGCAAGGGTGTTTTAAAACACAAACTTCCGTAGAAACTGACGGACAGCAGTTTatcgtctcccTATAGTGAGTCGTATTA
chr3R_20511990_fpo_tpo	AGCGCAGGAGGTCCACGACGTGCAAGGGTGTTTTTAAGGTCACAAACGTCTCCTTTACTGCAAGCTTCTGTTTTatcgtctcccTATAGTGAGTCGTATTA
chr3R_20512128_fpo_tpo	AGCGCAGGAGGTCCACGACGTGCAAGGGTGTTTTTATTTCGAAGAAACTGTTTTGCAAACAGCTGCACCGCTTTatcgtctcccTATAGTGAGTCGTATTA
chr3R_20512207_fpo_tpo	AGCGCAGGAGGTCCACGACGTGCAAGGGTGTTTTAAAGCTGTTGACCGAACAGTTGGTTCAATAAACACCATTTatcgtctcccTATAGTGAGTCGTATTA
chr3R_20512252_fpo_tpo	AGCGCAGGAGGTCCACGACGTGCAAGGGTGTTTTACACTTGGTAAGATGTGAAGACACTGCACAAACGACTTTTatcgtctcccTATAGTGAGTCGTATTA
chr3R_20512352_fpo_tpo	AGCGCAGGAGGTCCACGACGTGCAAGGGTGTTTTATTAGAACTGGAATCCGAACTGCTTGTTCTGGTCTCGTTTatcgtctcccTATAGTGAGTCGTATTA
chr3R_20512389_fpo_tpo	AGCGCAGGAGGTCCACGACGTGCAAGGGTGTTTTGTCGATCCGTTCGGTGGACAGCACTGCTTGTTTatcgtctcccTATAGTGAGTCGTATTA
chr3R_20512429_fpo_tpo	AGCGCAGGAGGTCCACGACGTGCAAGGGTGTTTTGGCAGGTGTAAAGTCGCCGATGGCTGGCAGTTTatcgtctcccTATAGTGAGTCGTATTA
chr3R_20512459_fpo_tpo	AGCGCAGGAGGTCCACGACGTGCAAGGGTGTTTTCGGACTGAAACATCCAGCCGTTTTCGATTTATCAGCTTTatcgtctcccTATAGTGAGTCGTATTA
chr3R_20512513_fpo_tpo	AGCGCAGGAGGTCCACGACGTGCAAGGGTGTTTTCGGCTCGGCATCGGCAGCTCGATCCAATCATTTatcgtctcccTATAGTGAGTCGTATTA
chr3R_20512544_fpo_tpo	AGCGCAGGAGGTCCACGACGTGCAAGGGTGTTTTCTGCGTTTTCGGGAGCGGGAGCTGGGATCTTTTatcgtctcccTATAGTGAGTCGTATTA
chr3R_20512574_fpo_tpo	AGCGCAGGAGGTCCACGACGTGCAAGGGTGTTTTGGGATTTTCATACCGCTCATACCGCTCCTCATATCGTTTatcgtctcccTATAGTGAGTCGTATTA
chr3R_20512610_fpo_tpo	AGCGCAGGAGGTCCACGACGTGCAAGGGTGTTTTTGCATCTCCCGTTGCCCAAGCCAACTTCAATTTatcgtctcccTATAGTGAGTCGTATTA
chr3R_20512640_fpo_tpo	AGCGCAGGAGGTCCACGACGTGCAAGGGTGTTTTTTGAGGCACTGGCAGTGCCAGGTAATAAAGAGCTTTatcgtctcccTATAGTGAGTCGTATTA
chr3R_20512673_fpo_tpo	AGCGCAGGAGGTCCACGACGTGCAAGGGTGTTTTTAAGTCCGGAGCGCTAAATCGAGAGAAAGAGGCTTTatcgtctcccTATAGTGAGTCGTATTA
chr3R_20512706_fpo_tpo	AGCGCAGGAGGTCCACGACGTGCAAGGGTGTTTTAGGAACCTTGACGTGATTAGACCGCCAGCATTTatcgtctcccTATAGTGAGTCGTATTA
chr3R_20512743_fpo_tpo	AGCGCAGGAGGTCCACGACGTGCAAGGGTGTTTTACTGATCGGCATAAAGCTTATCGTTTGATTACGCGGATTTatcgtctcccTATAGTGAGTCGTATTA
chr3R_20512787_fpo_tpo	AGCGCAGGAGGTCCACGACGTGCAAGGGTGTTTTACGCTTGTAAAGATAAATTCTTTCGGCGATTTGGGCGTTTatcgtctcccTATAGTGAGTCGTATTA
chr3R_20512824_fpo_tpo	AGCGCAGGAGGTCCACGACGTGCAAGGGTGTTTTACCAGAGGAGAGCAGCTTTCGTTTTGCTGCTTTatcgtctcccTATAGTGAGTCGTATTA
chr3R_20512874_fpo_tpo	AGCGCAGGAGGTCCACGACGTGCAAGGGTGTTTTTGCCAAACTTACTAGATTCGGTAGCTACCACAAAGGGTTTatcgtctcccTATAGTGAGTCGTATTA
chr3R_20516019_fpo_tpo	AGCGCAGGAGGTCCACGACGTGCAAGGGTGTTTTAGCAAACATAATGGACTTTATTGGCCTGCATTCCACATTTatcgtctcccTATAGTGAGTCGTATTA
chr3R_20516172_fpo_tpo	AGCGCAGGAGGTCCACGACGTGCAAGGGTGTTTTTCGCAAATAACCACAATGCAGTAAATAAGTCGGTGCCTTTatcgtctcccTATAGTGAGTCGTATTA
chr3R_20516213_fpo_tpo	AGCGCAGGAGGTCCACGACGTGCAAGGGTGTTTTACAAATTAGCAAGCAGCTCACCGCAGAAATTAACAGTTTTatcgtctcccTATAGTGAGTCGTATTA
chr3R_20516250_fpo_tpo	AGCGCAGGAGGTCCACGACGTGCAAGGGTGTTTTTAGGGATCGCGCACGACAGTTCTGTGGTGGTTTatcgtctcccTATAGTGAGTCGTATTA
chr3R_20516304_fpo_tpo	AGCGCAGGAGGTCCACGACGTGCAAGGGTGTTTTTTCATTGGCAAGTGCGAATTGTTTTGTGGATTACCGGTTTatcgtctcccTATAGTGAGTCGTATTA
chr3R_20516425_fpo_tpo	AGCGCAGGAGGTCCACGACGTGCAAGGGTGTTTTTTTTATTGGCACTTCTGGGTGCTGCGAAAAGTTAACATTTatcgtctcccTATAGTGAGTCGTATTA
chr3R_20516462_fpo_tpo	AGCGCAGGAGGTCCACGACGTGCAAGGGTGTTTTGCGGCAAGCAGTGCGATTAACAGCCCAAGCTTTatcgtctcccTATAGTGAGTCGTATTA
chr3R_20516492_fpo_tpo	AGCGCAGGAGGTCCACGACGTGCAAGGGTGTTTTAGGTGGACTTTCATGGGCTCTGCTATGCTTATGATTTatcgtctcccTATAGTGAGTCGTATTA
chr3R_20516884_fpo_tpo	AGCGCAGGAGGTCCACGACGTGCAAGGGTGTTTTAAAATGTGGCGAATTGAAGTTAAGCCTTCTGCTGCGTTTatcgtctcccTATAGTGAGTCGTATTA
chr3R_20516934_fpo_tpo	AGCGCAGGAGGTCCACGACGTGCAAGGGTGTTTTTTTTCGAGCACGGACATATCATAAACAATTGGCGCATTTatcgtctcccTATAGTGAGTCGTATTA
chr3R_20516970_fpo_tpo	AGCGCAGGAGGTCCACGACGTGCAAGGGTGTTTTGTCACACGTGCTGCAGAACAAATAAACAAAGTGTGGCTTTatcgtctcccTATAGTGAGTCGTATTA
chr3R_20517007_fpo_tpo	AGCGCAGGAGGTCCACGACGTGCAAGGGTGTTTTAGCTCAATTTACATGCATCGAGCGCCAGCATTTatcgtctcccTATAGTGAGTCGTATTA
chr3R_20517047_fpo_tpo	AGCGCAGGAGGTCCACGACGTGCAAGGGTGTTTTAAAACAGTGCAACATTGTGGCACCGAAAATTGGCTTTatcgtctcccTATAGTGAGTCGTATTA
chr3R_20517089_fpo_tpo	AGCGCAGGAGGTCCACGACGTGCAAGGGTGTTTTACAAAGTGGCAAACGCATCTATAACAGCAACATGTGATTTatcgtctcccTATAGTGAGTCGTATTA
chr3R_20517156_fpo_tpo	AGCGCAGGAGGTCCACGACGTGCAAGGGTGTTTTACCAGACTTGATTGCTCGAATGACAACTACTGTTGCCTTTatcgtctcccTATAGTGAGTCGTATTA
chr3R_20517193_fpo_tpo	AGCGCAGGAGGTCCACGACGTGCAAGGGTGTTTTTGTCGGCAACGAAATGCCCCAAGCATACGCTTTatcgtctcccTATAGTGAGTCGTATTA
chr3R_20517268_fpo_tpo	AGCGCAGGAGGTCCACGACGTGCAAGGGTGTTTTAAAATACCATATGTGGGTTAAACGAGCGCCCAGAGCTTTatcgtctcccTATAGTGAGTCGTATTA
chr3R_20517304_fpo_tpo	AGCGCAGGAGGTCCACGACGTGCAAGGGTGTTTTGATCATTTCACACCTCAGTGCGAATTGAAGCCGTTTTatcgtctcccTATAGTGAGTCGTATTA
chr3R_20517395_fpo_tpo	AGCGCAGGAGGTCCACGACGTGCAAGGGTGTTTTGGGGCACAACCCGGTCTCAAATCAAGGTAATTTatcgtctcccTATAGTGAGTCGTATTA
chr3R_20517456_fpo_tpo	AGCGCAGGAGGTCCACGACGTGCAAGGGTGTTTTAAAGAATTCTCTATTAAATGCCACCATTTGCCGCGGATTTatcgtctcccTATAGTGAGTCGTATTA
chr3R_20517504_fpo_tpo	AGCGCAGGAGGTCCACGACGTGCAAGGGTGTTTTTTTTCCCTGCCCTCCTCGGACCAGGTGTCGTTTatcgtctcccTATAGTGAGTCGTATTA
chr3R_20517534_fpo_tpo	AGCGCAGGAGGTCCACGACGTGCAAGGGTGTTTTAATTTGCTGCTCGGCGAGCGCTTTGCATTCTTTatcgtctcccTATAGTGAGTCGTATTA
chr3R_20517564_fpo_tpo	AGCGCAGGAGGTCCACGACGTGCAAGGGTGTTTTGGCGACTCCATTGTTTGCCCCTTTGTGTGCTTTatcgtctcccTATAGTGAGTCGTATTA
chr3R_20517594_fpo_tpo	AGCGCAGGAGGTCCACGACGTGCAAGGGTGTTTTTCGCTGCTCTGCCAAATTGCATTTTAATTGTGCGTTTatcgtctcccTATAGTGAGTCGTATTA
chr3R_20517628_fpo_tpo	AGCGCAGGAGGTCCACGACGTGCAAGGGTGTTTTCTCAAAGCAAACGCAGCTAAGTGCAAACAATTTCAGCTTTatcgtctcccTATAGTGAGTCGTATTA
chr3R_20517665_fpo_tpo	AGCGCAGGAGGTCCACGACGTGCAAGGGTGTTTTTGAATGCGCGACAAACAAAACCAGAAAATTGCTAGCTTTatcgtctcccTATAGTGAGTCGTATTA
chr3R_20517846_fpo_tpo	AGCGCAGGAGGTCCACGACGTGCAAGGGTGTTTTGACTTTGACTACGTGAGCCTTTAATGGTTTGCTCTGCTTTatcgtctcccTATAGTGAGTCGTATTA
chr3R_20517896_fpo_tpo	AGCGCAGGAGGTCCACGACGTGCAAGGGTGTTTTAGAAAACTCGAAACTTTTCAACTTCCTGGTCCGTCCCTTTatcgtctcccTATAGTGAGTCGTATTA
chr3R_20517934_fpo_tpo	AGCGCAGGAGGTCCACGACGTGCAAGGGTGTTTTTTTGATTTCGAGTTGACAAAAGTTCGCAGCGAGTTGATTTatcgtctcccTATAGTGAGTCGTATTA
chr3R_20517975_fpo_tpo	AGCGCAGGAGGTCCACGACGTGCAAGGGTGTTTTATATTACAAAGGTCCTGTTCTCGGACACAGAAGGCGTTTatcgtctcccTATAGTGAGTCGTATTA
chr3R_20518030_fpo_tpo	AGCGCAGGAGGTCCACGACGTGCAAGGGTGTTTTGTGCCGGCTGGCTTGTGGACGTACTGCTTTTTTatcgtctcccTATAGTGAGTCGTATTA
chr3R_20518060_fpo_tpo	AGCGCAGGAGGTCCACGACGTGCAAGGGTGTTTTGCCCAGGACTCTCAGTATCCGGGCGTCTTGTTTatcgtctcccTATAGTGAGTCGTATTA
chr3R_20518102_fpo_tpo	AGCGCAGGAGGTCCACGACGTGCAAGGGTGTTTTTTTTACCTACTTGAAATGCAGCAGCTGCTGTAGCAGTTTatcgtctcccTATAGTGAGTCGTATTA
chr3R_20518148_fpo_tpo	AGCGCAGGAGGTCCACGACGTGCAAGGGTGTTTTAAAAGCACAAGTCCTAAACCTCTTCGATTCCCAGTCGTTTatcgtctcccTATAGTGAGTCGTATTA
chr3R_20518185_fpo_tpo	AGCGCAGGAGGTCCACGACGTGCAAGGGTGTTTTCCGGCAGTTGGACATTTCGTTTTCATTCCATTTGGTTTatcgtctcccTATAGTGAGTCGTATTA
chr3R_20518220_fpo_tpo	AGCGCAGGAGGTCCACGACGTGCAAGGGTGTTTTACACACGTAATTCCCCAAAGGTTAACGCAACTCGTTTatcgtctcccTATAGTGAGTCGTATTA
chr3R_20518254_fpo_tpo	AGCGCAGGAGGTCCACGACGTGCAAGGGTGTTTTACTCTCTGCCCTGCCGAAGCCGTTTAAATATTTTAGCTTTatcgtctcccTATAGTGAGTCGTATTA
chr3R_20518291_fpo_tpo	AGCGCAGGAGGTCCACGACGTGCAAGGGTGTTTTTGGCTGCATAGCCAAACTTTGCCTAATTGCCATTTatcgtctcccTATAGTGAGTCGTATTA
chr3R_20518323_fpo_tpo	AGCGCAGGAGGTCCACGACGTGCAAGGGTGTTTTGCCAGATAGCGCCGAGAAGTAGGCTACGTCTTTatcgtctcccTATAGTGAGTCGTATTA
chr3R_20518353_fpo_tpo	AGCGCAGGAGGTCCACGACGTGCAAGGGTGTTTTGAATGGAGGTCACCATTCAAGGATTCCCATCGCTTTatcgtctcccTATAGTGAGTCGTATTA
chr3R_20518386_fpo_tpo	AGCGCAGGAGGTCCACGACGTGCAAGGGTGTTTTGCATCGATTTTGAACTGGTCAAAGCTGGCTGCTTTatcgtctcccTATAGTGAGTCGTATTA
chr3R_20518480_fpo_tpo	AGCGCAGGAGGTCCACGACGTGCAAGGGTGTTTTTCACAAGTCCAGCTTAAATACACCTGTAGTGCACACTTTTatcgtctcccTATAGTGAGTCGTATTA
chr3R_20518662_fpo_tpo	AGCGCAGGAGGTCCACGACGTGCAAGGGTGTTTTTGATTGTTATTTTAGAGGGCGTAGCAGACGCCAAAGTTTTatcgtctcccTATAGTGAGTCGTATTA
chr3R_20518848_fpo_tpo	AGCGCAGGAGGTCCACGACGTGCAAGGGTGTTTTGTCAAGGATGCACACATGATGGCTATGTATCCGGCTTTatcgtctcccTATAGTGAGTCGTATTA
chr3R_20518883_fpo_tpo	AGCGCAGGAGGTCCACGACGTGCAAGGGTGTTTTGTATATAGTCGGGGCAAAGACGGGATAACCTTGCGTTTatcgtctcccTATAGTGAGTCGTATTA
chr3R_20518918_fpo_tpo	AGCGCAGGAGGTCCACGACGTGCAAGGGTGTTTTCATAATTAAGCTGCGAGCACGCAACGACCGCTTTatcgtctcccTATAGTGAGTCGTATTA
chr3R_20518949_fpo_tpo	AGCGCAGGAGGTCCACGACGTGCAAGGGTGTTTTAGAGACAGTCGCAGCAGCAGTAGAGACATCCTTTatcgtctcccTATAGTGAGTCGTATTA
chr3R_20519021_fpo_tpo	AGCGCAGGAGGTCCACGACGTGCAAGGGTGTTTTAAAATGTATTCAGCAGGAGGCAGAAAGCCTTTCAGCTTTatcgtctcccTATAGTGAGTCGTATTA
chr3R_20519057_fpo_tpo	AGCGCAGGAGGTCCACGACGTGCAAGGGTGTTTTACTAACAAGCAGGCGCAACGCGAACGGCAATTTatcgtctcccTATAGTGAGTCGTATTA
chr3R_20519134_fpo_tpo	AGCGCAGGAGGTCCACGACGTGCAAGGGTGTTTTCCCACAGGTACACGGCGCCCGCTTGTGTAAATTTTatcgtctcccTATAGTGAGTCGTATTA
chr3R_20519176_fpo_tpo	AGCGCAGGAGGTCCACGACGTGCAAGGGTGTTTTATAATAACAAAGCACGTCGCAGGTGCAATTAGTGTGCTTTatcgtctcccTATAGTGAGTCGTATTA
chr3R_20519300_fpo_tpo	AGCGCAGGAGGTCCACGACGTGCAAGGGTGTTTTGGGGTATCTATTTAACTGACCCCGTTCGCACTCCTTTatcgtctcccTATAGTGAGTCGTATTA
chr3R_20519349_fpo_tpo	AGCGCAGGAGGTCCACGACGTGCAAGGGTGTTTTAATTCAATTCAGTTCAAGAAGCAGCATTGTCACCGGGTTTatcgtctcccTATAGTGAGTCGTATTA
chr3R_20519401_fpo_tpo	AGCGCAGGAGGTCCACGACGTGCAAGGGTGTTTTAAATTGCCCAAGATTATGTCAAGCGAAATTTGCTGGCTTTatcgtctcccTATAGTGAGTCGTATTA
chr3R_20519442_fpo_tpo	AGCGCAGGAGGTCCACGACGTGCAAGGGTGTTTTAAATCAAGCAACGCTTACAACCGAACAACAAGCATGTTTatcgtctcccTATAGTGAGTCGTATTA
chr3R_20519478_fpo_tpo	AGCGCAGGAGGTCCACGACGTGCAAGGGTGTTTTCATTCGTTGCAAGCAGCATCCTTGGCGGCATTTatcgtctcccTATAGTGAGTCGTATTA
chr3R_20519508_fpo_tpo	AGCGCAGGAGGTCCACGACGTGCAAGGGTGTTTTGCCACCGATGCAACTGCAGCCAAGGCAAAATTTatcgtctcccTATAGTGAGTCGTATTA
chr3R_20519538_fpo_tpo	AGCGCAGGAGGTCCACGACGTGCAAGGGTGTTTTACAGCAGCTCAGTTTAGTAAGAGGCGGCTAAACATTTatcgtctcccTATAGTGAGTCGTATTA
chr3R_20519572_fpo_tpo	AGCGCAGGAGGTCCACGACGTGCAAGGGTGTTTTACATTACTCAAGGCACCGAGGACACGAAGACATTTatcgtctcccTATAGTGAGTCGTATTA
chr3R_20519604_fpo_tpo	AGCGCAGGAGGTCCACGACGTGCAAGGGTGTTTTTGCAACATCCAACACACACCACACGAGGCATTTatcgtctcccTATAGTGAGTCGTATTA
chr3R_20519634_fpo_tpo	AGCGCAGGAGGTCCACGACGTGCAAGGGTGTTTTGGACGAACAAGGAAACTGAACCCTGACCAGTTGTTTatcgtctcccTATAGTGAGTCGTATTA
chr3R_20519667_fpo_tpo	AGCGCAGGAGGTCCACGACGTGCAAGGGTGTTTTGGGACTTGCTATTTGCTCACATGCAAAGTGCACTTTatcgtctcccTATAGTGAGTCGTATTA
chr3R_20519817_fpo_tpo	AGCGCAGGAGGTCCACGACGTGCAAGGGTGTTTTTTTTATTCTCCATGTACCTCTTTCGCCAGCCCTCTTTTatcgtctcccTATAGTGAGTCGTATTA
chr3R_20520055_fpo_tpo	AGCGCAGGAGGTCCACGACGTGCAAGGGTGTTTTTAGCAACAGCTTTTGGATTCTTTTCTGCCAGTGTTGTTTTatcgtctcccTATAGTGAGTCGTATTA
chr3R_20520108_fpo_tpo	AGCGCAGGAGGTCCACGACGTGCAAGGGTGTTTTGGCCACAACCTGTCCTAGCCTGATGCCCCTTTTatcgtctcccTATAGTGAGTCGTATTA
chr3R_20520138_fpo_tpo	AGCGCAGGAGGTCCACGACGTGCAAGGGTGTTTTTTCTCTCCCCTATCTGGACAACCCCGCCCATTTatcgtctcccTATAGTGAGTCGTATTA
chr3R_20520194_fpo_tpo	AGCGCAGGAGGTCCACGACGTGCAAGGGTGTTTTAAAACTTGGAGAGAAATTTCCAGCGCCCTGGGTTTatcgtctcccTATAGTGAGTCGTATTA
chr3R_20520226_fpo_tpo	AGCGCAGGAGGTCCACGACGTGCAAGGGTGTTTTATTTGATGGCAATCGCAGCAATTTGGCCAGCTTTatcgtctcccTATAGTGAGTCGTATTA
chr3R_20520391_fpo_tpo	AGCGCAGGAGGTCCACGACGTGCAAGGGTGTTTTTCCTCTTTCAGCGGTCGATCATACATATTTGCATGCTTTTatcgtctcccTATAGTGAGTCGTATTA
chr3R_20520433_fpo_tpo	AGCGCAGGAGGTCCACGACGTGCAAGGGTGTTTTCAGAAGTTGCCCACGGCGAGCGGCAAACTGTTTatcgtctcccTATAGTGAGTCGTATTA
chr3R_20520476_fpo_tpo	AGCGCAGGAGGTCCACGACGTGCAAGGGTGTTTTTTAGCGCTTAATTAGTGCACAACTTTTGCCATCACCCTTTatcgtctcccTATAGTGAGTCGTATTA
chr3R_20520513_fpo_tpo	AGCGCAGGAGGTCCACGACGTGCAAGGGTGTTTTAGATACTCGACTCGACCACAAAGACAAGGTGAGCTTTatcgtctcccTATAGTGAGTCGTATTA
chr3R_20520547_fpo_tpo	AGCGCAGGAGGTCCACGACGTGCAAGGGTGTTTTTGCTGGCTGAACTTTTGCTGCAGCTTTGTGTTTatcgtctcccTATAGTGAGTCGTATTA
chr3R_20520606_fpo_tpo	AGCGCAGGAGGTCCACGACGTGCAAGGGTGTTTTGTGAATTAATGCGTTTTACCACCAGACTAACCGAGGCTTTatcgtctcccTATAGTGAGTCGTATTA
chr3R_20520643_fpo_tpo	AGCGCAGGAGGTCCACGACGTGCAAGGGTGTTTTCAGAGAGCTCATCCAATGAGAAGCGGATGAGTCGTTTatcgtctcccTATAGTGAGTCGTATTA
chr3R_20520685_fpo_tpo	AGCGCAGGAGGTCCACGACGTGCAAGGGTGTTTTTGCGATGATAAAGGATTATAACCGGCACTCAGATGGGTTTatcgtctcccTATAGTGAGTCGTATTA
chr3R_20520770_fpo_tpo	AGCGCAGGAGGTCCACGACGTGCAAGGGTGTTTTAAAATGCAAAGCTGGACACAAAAGTGGCTGGCTTTatcgtctcccTATAGTGAGTCGTATTA
chr3R_20520807_fpo_tpo	AGCGCAGGAGGTCCACGACGTGCAAGGGTGTTTTATTCATTAAACATTCAGGACATCGCTTCTGGGACGGATTTatcgtctcccTATAGTGAGTCGTATTA
chr3R_20520847_fpo_tpo	AGCGCAGGAGGTCCACGACGTGCAAGGGTGTTTTGAGAAAACATTGGACAATTGTCGGGTACTGAAAGGGGTTTatcgtctcccTATAGTGAGTCGTATTA
chr3R_20520926_fpo_tpo	AGCGCAGGAGGTCCACGACGTGCAAGGGTGTTTTTCATGAATATCCCATGCACACCAAATGCAGAATGTGGTTTatcgtctcccTATAGTGAGTCGTATTA
chr3R_20520965_fpo_tpo	AGCGCAGGAGGTCCACGACGTGCAAGGGTGTTTTTTAGTCGTTCCCAGAAAGATGCCATCAATGCATTTCGTTTatcgtctcccTATAGTGAGTCGTATTA
chr3R_20521003_fpo_tpo	AGCGCAGGAGGTCCACGACGTGCAAGGGTGTTTTACTCTTAGAAACCACATCAATCATACGCACTGTGGCCTTTatcgtctcccTATAGTGAGTCGTATTA
chr3R_20521040_fpo_tpo	AGCGCAGGAGGTCCACGACGTGCAAGGGTGTTTTGCCTAAGTAGCTGTAAGACCCCGTCTGCGCTTTatcgtctcccTATAGTGAGTCGTATTA
chr3R_20521070_fpo_tpo	AGCGCAGGAGGTCCACGACGTGCAAGGGTGTTTTGACAATAAGTGCAGTCTTAAACATGCCGCGACAGTTTTatcgtctcccTATAGTGAGTCGTATTA
chr3R_20521128_fpo_tpo	AGCGCAGGAGGTCCACGACGTGCAAGGGTGTTTTAATACGGCACACATGCTGACAGGCTAATTAAATTGGCTTTatcgtctcccTATAGTGAGTCGTATTA
chr3R_20521170_fpo_tpo	AGCGCAGGAGGTCCACGACGTGCAAGGGTGTTTTAAAAGATGAGGACCGCGTCAATTTATCGCGTGTTTTatcgtctcccTATAGTGAGTCGTATTA
chr3R_20521203_fpo_tpo	AGCGCAGGAGGTCCACGACGTGCAAGGGTGTTTTGCGCATTGGGCTATCAACGAAATTTTAATGGACTGCTTTatcgtctcccTATAGTGAGTCGTATTA
chr3R_20521239_fpo_tpo	AGCGCAGGAGGTCCACGACGTGCAAGGGTGTTTTCAGCCACAGGCTATGACATGCCTTTACGATCGTTTatcgtctcccTATAGTGAGTCGTATTA
chr3R_20521271_fpo_tpo	AGCGCAGGAGGTCCACGACGTGCAAGGGTGTTTTCATTACGAGCCTTTATGATGCACTGCAAGCGAGCTTTatcgtctcccTATAGTGAGTCGTATTA
chr3R_20521305_fpo_tpo	AGCGCAGGAGGTCCACGACGTGCAAGGGTGTTTTACACCAGATGGTCGGGCTTATATGTCAGGCGTTTatcgtctcccTATAGTGAGTCGTATTA
chr3R_20521337_fpo_tpo	AGCGCAGGAGGTCCACGACGTGCAAGGGTGTTTTAGGGGAGAACAAACAGCAAACGACTCAATTGAAGTGTTTatcgtctcccTATAGTGAGTCGTATTA
chr3R_20521447_fpo_tpo	AGCGCAGGAGGTCCACGACGTGCAAGGGTGTTTTTCAATACGTACAATTTATGCACACGCTACCCAATGGCTTTatcgtctcccTATAGTGAGTCGTATTA
chr3R_20521569_fpo_tpo	AGCGCAGGAGGTCCACGACGTGCAAGGGTGTTTTCCGCCCGGAAAGGTAGGCTATAAATGGAAGCTTTatcgtctcccTATAGTGAGTCGTATTA
chr3R_20521600_fpo_tpo	AGCGCAGGAGGTCCACGACGTGCAAGGGTGTTTTAGTCCAGACATCGCACAGCAGGCATCCTGTTTTatcgtctcccTATAGTGAGTCGTATTA
chr3R_20521630_fpo_tpo	AGCGCAGGAGGTCCACGACGTGCAAGGGTGTTTTTTGCATACACACTCACCCTCGAACAGGTGCTTTatcgtctcccTATAGTGAGTCGTATTA
chr3R_20521689_fpo_tpo	AGCGCAGGAGGTCCACGACGTGCAAGGGTGTTTTCATGTGTATATGCACACATACGTACTTGCCAGCTTGCTTTatcgtctcccTATAGTGAGTCGTATTA
chr3R_20521726_fpo_tpo	AGCGCAGGAGGTCCACGACGTGCAAGGGTGTTTTCAGGTGCTCGTTCGCGCTATTTAAAGCGAATATATCGTTTatcgtctcccTATAGTGAGTCGTATTA
chr3R_20521887_fpo_tpo	AGCGCAGGAGGTCCACGACGTGCAAGGGTGTTTTATGTAAGACATGTTCTCATGATCTCCGGCACTTGGATTTatcgtctcccTATAGTGAGTCGTATTA
chr3R_20521924_fpo_tpo	AGCGCAGGAGGTCCACGACGTGCAAGGGTGTTTTGCTTACTGCCTTTGAAATGTAAAGATGCTGCCTGAGCTTTatcgtctcccTATAGTGAGTCGTATTA
chr3R_20522332_fpo_tpo	AGCGCAGGAGGTCCACGACGTGCAAGGGTGTTTTAATGCATGGCTTGGTAAAGTATCTAAGGCAATTGCGTTTTatcgtctcccTATAGTGAGTCGTATTA
chr3R_20522369_fpo_tpo	AGCGCAGGAGGTCCACGACGTGCAAGGGTGTTTTATACGCCGCAGTGTCCTTCCGCGCTCTCTTTTTatcgtctcccTATAGTGAGTCGTATTA
chr3R_20522409_fpo_tpo	AGCGCAGGAGGTCCACGACGTGCAAGGGTGTTTTACTATCCAGGATTTCTTCGCTCTTACCAGAGTTCCGCTTTatcgtctcccTATAGTGAGTCGTATTA
chr3R_20522446_fpo_tpo	AGCGCAGGAGGTCCACGACGTGCAAGGGTGTTTTAGTATCCGCACATGCGCTTTTCCACTGATTTCTTTTatcgtctcccTATAGTGAGTCGTATTA
chr3R_20522507_fpo_tpo	AGCGCAGGAGGTCCACGACGTGCAAGGGTGTTTTTTTTGTTTACCTTATGCATTGTTGTGCCCAGCGCTTTatcgtctcccTATAGTGAGTCGTATTA
chr3R_20522541_fpo_tpo	AGCGCAGGAGGTCCACGACGTGCAAGGGTGTTTTTTCCGCATGAACGTCATTGACTTGCCTTCGCTTTatcgtctcccTATAGTGAGTCGTATTA
chr3R_20522590_fpo_tpo	AGCGCAGGAGGTCCACGACGTGCAAGGGTGTTTTTTTTCCTCCATTTAGAGTAACCCAGTTTGGTGCGTGGTTTatcgtctcccTATAGTGAGTCGTATTA
chr3R_20522627_fpo_tpo	AGCGCAGGAGGTCCACGACGTGCAAGGGTGTTTTAACTGGCCCGCAGAATCTGGCGCTCAAGTGTTTatcgtctcccTATAGTGAGTCGTATTA
chr3R_20522657_fpo_tpo	AGCGCAGGAGGTCCACGACGTGCAAGGGTGTTTTGCTCATCCTGTTCCTCGTCATCCTGCTGTTATTTTGGTTTatcgtctcccTATAGTGAGTCGTATTA
chr3R_20522694_fpo_tpo	AGCGCAGGAGGTCCACGACGTGCAAGGGTGTTTTCTGCTTGCGGTGAGCATTGAGGGTGCTCGTTTTatcgtctcccTATAGTGAGTCGTATTA
chr3R_20522724_fpo_tpo	AGCGCAGGAGGTCCACGACGTGCAAGGGTGTTTTACCATTCCTTGAGTTCCCATCCAAGTCACCAACGTTTatcgtctcccTATAGTGAGTCGTATTA
chr3R_20522758_fpo_tpo	AGCGCAGGAGGTCCACGACGTGCAAGGGTGTTTTTGAAGTTCGCTTTGCACATTTGTGCTGAGCACTTTatcgtctcccTATAGTGAGTCGTATTA
chr3R_20522790_fpo_tpo	AGCGCAGGAGGTCCACGACGTGCAAGGGTGTTTTTGAGGACCCTTGAGCAGTTTTCAGCTCTTGCTTTatcgtctcccTATAGTGAGTCGTATTA
chr3R_20522821_fpo_tpo	AGCGCAGGAGGTCCACGACGTGCAAGGGTGTTTTCCGGAAAGTCCAATCCCTCTGTCAGTGGCATTTatcgtctcccTATAGTGAGTCGTATTA
chr3R_20522851_fpo_tpo	AGCGCAGGAGGTCCACGACGTGCAAGGGTGTTTTCATCCACAAAACCCATCTCCGTCTCCATACACCGTTTatcgtctcccTATAGTGAGTCGTATTA
chr3R_20522885_fpo_tpo	AGCGCAGGAGGTCCACGACGTGCAAGGGTGTTTTACACCTGCACTCGGGTCCTTCAGTTTTCGGTTTatcgtctcccTATAGTGAGTCGTATTA
chr3R_20522915_fpo_tpo	AGCGCAGGAGGTCCACGACGTGCAAGGGTGTTTTGGGGCAGCATCCAAGTGGGCGGAATTTGGGTTTatcgtctcccTATAGTGAGTCGTATTA
chr3R_20522945_fpo_tpo	AGCGCAGGAGGTCCACGACGTGCAAGGGTGTTTTTAAATAATGCATGCGCATCGCACGACGTGGATTTatcgtctcccTATAGTGAGTCGTATTA
chr3R_20522991_fpo_tpo	AGCGCAGGAGGTCCACGACGTGCAAGGGTGTTTTAATTCACTTCAGATTTGTTCGCTGACCCAACTTCTGGTTTatcgtctcccTATAGTGAGTCGTATTA
chr3R_20523032_fpo_tpo	AGCGCAGGAGGTCCACGACGTGCAAGGGTGTTTTTGCTGACAAATGCAGTTTGTTTTGGATTAAGGGAGCATTTatcgtctcccTATAGTGAGTCGTATTA
chr3R_20523088_fpo_tpo	AGCGCAGGAGGTCCACGACGTGCAAGGGTGTTTTATCCCAAGGTTACACAAAGCCCAATTAAGATGCACACTTTatcgtctcccTATAGTGAGTCGTATTA
chr3R_20523365_fpo_tpo	AGCGCAGGAGGTCCACGACGTGCAAGGGTGTTTTAAGGATACGCCAAAAGTTGGTTACTTCCCACACTACATTTatcgtctcccTATAGTGAGTCGTATTA
chr3R_20523414_fpo_tpo	AGCGCAGGAGGTCCACGACGTGCAAGGGTGTTTTAAAATTATCCGCCCTCTTGGGCGGACATAAATACAGCTTTatcgtctcccTATAGTGAGTCGTATTA
chr3R_20523501_fpo_tpo	AGCGCAGGAGGTCCACGACGTGCAAGGGTGTTTTATCTAGCAACGACCATAAATGTTTTACTGCTCCGCCCTTTatcgtctcccTATAGTGAGTCGTATTA
chr3R_20523541_fpo_tpo	AGCGCAGGAGGTCCACGACGTGCAAGGGTGTTTTGATGGCAGAGGTCCTCGTGAGAGGCGCCTTTTTatcgtctcccTATAGTGAGTCGTATTA
chr3R_20523625_fpo_tpo	AGCGCAGGAGGTCCACGACGTGCAAGGGTGTTTTAAAATAAAATGGGAACGAAAACGATTTCGGCCAGGGATTTatcgtctcccTATAGTGAGTCGTATTA
chr3R_20523693_fpo_tpo	AGCGCAGGAGGTCCACGACGTGCAAGGGTGTTTTCCCCAAAGTTGCAGTTGTTGTCTGCAGTGTGTTTatcgtctcccTATAGTGAGTCGTATTA
chr3R_20523765_fpo_tpo	AGCGCAGGAGGTCCACGACGTGCAAGGGTGTTTTTGGTCGTCCAGTTGGGTTATGTTTATGCATAATCCGCTTTatcgtctcccTATAGTGAGTCGTATTA
chr3R_20523802_fpo_tpo	AGCGCAGGAGGTCCACGACGTGCAAGGGTGTTTTACCTGGTGCCAAGGAAATGGGATCCTTCCGTTTatcgtctcccTATAGTGAGTCGTATTA
chr3R_20523888_fpo_tpo	AGCGCAGGAGGTCCACGACGTGCAAGGGTGTTTTTTTTCTGGCTTTCTGTCCTGCTGGTTGGGGTTTatcgtctcccTATAGTGAGTCGTATTA
chr3R_20523990_fpo_tpo	AGCGCAGGAGGTCCACGACGTGCAAGGGTGTTTTCTGGCCTCTGTAATTACAGGAGAGCGGTCAGTTTTatcgtctcccTATAGTGAGTCGTATTA
chr3R_20524028_fpo_tpo	AGCGCAGGAGGTCCACGACGTGCAAGGGTGTTTTTGCCGCAACTCTATTAATTTTGCTCCGCATAGAAAGCTTTatcgtctcccTATAGTGAGTCGTATTA
chr3R_20524095_fpo_tpo	AGCGCAGGAGGTCCACGACGTGCAAGGGTGTTTTTATATTCTAAACCAAAATTGAAAGCGAGGCGGTGGCGTTTatcgtctcccTATAGTGAGTCGTATTA
chr3R_20524132_fpo_tpo	AGCGCAGGAGGTCCACGACGTGCAAGGGTGTTTTAGGAGGTTGATCTGCATTTAACTTTCGGCTCCGCTTTatcgtctcccTATAGTGAGTCGTATTA
chr3R_20524178_fpo_tpo	AGCGCAGGAGGTCCACGACGTGCAAGGGTGTTTTTGAACCTGAACCTGCTTAATTATTCCATTCCGAGGCGTTTatcgtctcccTATAGTGAGTCGTATTA
chr3R_20524258_fpo_tpo	AGCGCAGGAGGTCCACGACGTGCAAGGGTGTTTTTTTTAACAGGAAAATGCGTGGGCGAGTCCACATTTatcgtctcccTATAGTGAGTCGTATTA
chr3R_20524290_fpo_tpo	AGCGCAGGAGGTCCACGACGTGCAAGGGTGTTTTACCCGCACTCGACTGTGCGAAAAGATGAGCTTTatcgtctcccTATAGTGAGTCGTATTA
chr3R_20524336_fpo_tpo	AGCGCAGGAGGTCCACGACGTGCAAGGGTGTTTTCCCCATCGCAGCGCTTTGTGGCGTTCCAATTTTatcgtctcccTATAGTGAGTCGTATTA
chr3R_20524418_fpo_tpo	AGCGCAGGAGGTCCACGACGTGCAAGGGTGTTTTAATAAAATAGAGTTGCCGTTGCCGGTGAAAAGTGGAATTTatcgtctcccTATAGTGAGTCGTATTA
chr3R_20524455_fpo_tpo	AGCGCAGGAGGTCCACGACGTGCAAGGGTGTTTTACGCCAGAAGGCTAGAAGTCTAAACCGGTCGTTTatcgtctcccTATAGTGAGTCGTATTA
chr3R_20524486_fpo_tpo	AGCGCAGGAGGTCCACGACGTGCAAGGGTGTTTTAGTGAGCTCAGCATGGGTCGATGTTTTCGCTTTatcgtctcccTATAGTGAGTCGTATTA
chr3R_20524522_fpo_tpo	AGCGCAGGAGGTCCACGACGTGCAAGGGTGTTTTAATTGCCATTTGCGGTCTCCCCTAATTGCAATTAGTTTTatcgtctcccTATAGTGAGTCGTATTA
chr3R_20524654_fpo_tpo	AGCGCAGGAGGTCCACGACGTGCAAGGGTGTTTTATGTCACGAATTCGACTGCGAGTGTATACAGCTGATTTatcgtctcccTATAGTGAGTCGTATTA
chr3R_20524710_fpo_tpo	AGCGCAGGAGGTCCACGACGTGCAAGGGTGTTTTTTAAGGTCTCGCAAAAGGTCATGAGTCGATTTGGAGGTTTatcgtctcccTATAGTGAGTCGTATTA
chr3R_20524756_fpo_tpo	AGCGCAGGAGGTCCACGACGTGCAAGGGTGTTTTTGCTGTCAGAGCCAATTAATCCAACTAATCGTGTCGATTTatcgtctcccTATAGTGAGTCGTATTA
chr3R_20524793_fpo_tpo	AGCGCAGGAGGTCCACGACGTGCAAGGGTGTTTTAGGGCATGCACAGTTTACAGAACCAATTCCCATTTatcgtctcccTATAGTGAGTCGTATTA
chr3R_20524853_fpo_tpo	AGCGCAGGAGGTCCACGACGTGCAAGGGTGTTTTTTAAATAAAAGCCTCGCCGGACTGTCATGAAATTCGGTTTatcgtctcccTATAGTGAGTCGTATTA
chr3R_20524925_fpo_tpo	AGCGCAGGAGGTCCACGACGTGCAAGGGTGTTTTTTTGTCAAAGCCACACAACCATCCTAATCACACACAATTTatcgtctcccTATAGTGAGTCGTATTA
chr3R_20524962_fpo_tpo	AGCGCAGGAGGTCCACGACGTGCAAGGGTGTTTTATCGTCCACCTAGGTCGTCCTGCCAGGACATTTatcgtctcccTATAGTGAGTCGTATTA
chr3R_20525016_fpo_tpo	AGCGCAGGAGGTCCACGACGTGCAAGGGTGTTTTATTCGTTCAAGTAAAACGCTTTCACATTTCGCAGGGGTTTatcgtctcccTATAGTGAGTCGTATTA
chr3R_20525142_fpo_tpo	AGCGCAGGAGGTCCACGACGTGCAAGGGTGTTTTGGCAAAAGGGGCTATGCCCGACGACCATTTTTTatcgtctcccTATAGTGAGTCGTATTA
chr3R_20525263_fpo_tpo	AGCGCAGGAGGTCCACGACGTGCAAGGGTGTTTTCCCCTAGCAAATGCAAAAGAGCGACCAGGGTTTatcgtctcccTATAGTGAGTCGTATTA
chr3R_20525303_fpo_tpo	AGCGCAGGAGGTCCACGACGTGCAAGGGTGTTTTTTATGTGTTAAATCCTTTTGCGGTGTGACGCAGAACATTTatcgtctcccTATAGTGAGTCGTATTA
chr3R_20525348_fpo_tpo	AGCGCAGGAGGTCCACGACGTGCAAGGGTGTTTTTAAAATCACTAACTGGTTTCGCCATGTTCAAGTCGCCTTTatcgtctcccTATAGTGAGTCGTATTA
chr3R_20525385_fpo_tpo	AGCGCAGGAGGTCCACGACGTGCAAGGGTGTTTTAGACCAGACCCACCATCGGGAACTACATATACAGATTTatcgtctcccTATAGTGAGTCGTATTA
chr3R_20525420_fpo_tpo	AGCGCAGGAGGTCCACGACGTGCAAGGGTGTTTTTGCACAGCCACATTCTCGTCCTCATCGAGTTTTatcgtctcccTATAGTGAGTCGTATTA
chr3R_20525450_fpo_tpo	AGCGCAGGAGGTCCACGACGTGCAAGGGTGTTTTTGGCTGGTGTCCTGGGAGACGCTTACCTAATTTatcgtctcccTATAGTGAGTCGTATTA
chr3R_20525480_fpo_tpo	AGCGCAGGAGGTCCACGACGTGCAAGGGTGTTTTATCATAGTAGAGGAAAAGCTTTTGCCCTAAACCCCGATTTatcgtctcccTATAGTGAGTCGTATTA
chr3R_20525522_fpo_tpo	AGCGCAGGAGGTCCACGACGTGCAAGGGTGTTTTTTGACAGACTCTCACTCGCTTTGATAGCTATAGCCGCTTTatcgtctcccTATAGTGAGTCGTATTA
chr3R_20525567_fpo_tpo	AGCGCAGGAGGTCCACGACGTGCAAGGGTGTTTTGGGCATGATGAGGTGGTGGTGGTGCCACATTTTatcgtctcccTATAGTGAGTCGTATTA
chr3R_20525621_fpo_tpo	AGCGCAGGAGGTCCACGACGTGCAAGGGTGTTTTGTGCAAGAGCGGCAGGCTGCTTGGGGAAATTTTatcgtctcccTATAGTGAGTCGTATTA
chr3R_20525651_fpo_tpo	AGCGCAGGAGGTCCACGACGTGCAAGGGTGTTTTCAACGGCGGCGACAAAGTGAATCGGGTTCATTTatcgtctcccTATAGTGAGTCGTATTA
chr3R_20525725_fpo_tpo	AGCGCAGGAGGTCCACGACGTGCAAGGGTGTTTTAATACGCTGTGAACTAGAACGTGTCGATTGGTTCCTTTTatcgtctcccTATAGTGAGTCGTATTA
chr3R_20526022_fpo_tpo	AGCGCAGGAGGTCCACGACGTGCAAGGGTGTTTTAATCAGCTTGATATCAATTTATTACGCATCCGCCGCGTTTatcgtctcccTATAGTGAGTCGTATTA
chr3R_20526059_fpo_tpo	AGCGCAGGAGGTCCACGACGTGCAAGGGTGTTTTATGGCTGGCCTTTGGAAATAAAACGACCCGCTTTatcgtctcccTATAGTGAGTCGTATTA
chr3R_20526216_fpo_tpo	AGCGCAGGAGGTCCACGACGTGCAAGGGTGTTTTTTTTGCGTGGATATCGGAATTGAAAACTGGCCGATTTatcgtctcccTATAGTGAGTCGTATTA
chr3R_20526250_fpo_tpo	AGCGCAGGAGGTCCACGACGTGCAAGGGTGTTTTTTGCAATTAAAGTCGCAATCGCGGGCATACATGTTTTatcgtctcccTATAGTGAGTCGTATTA
chr3R_20526284_fpo_tpo	AGCGCAGGAGGTCCACGACGTGCAAGGGTGTTTTGTGTGTGTGTGTGGATTCGATCCTGGTTCTCCTTTatcgtctcccTATAGTGAGTCGTATTA
chr3R_20526316_fpo_tpo	AGCGCAGGAGGTCCACGACGTGCAAGGGTGTTTTATTAAAGTTTTCGACGTCGCTTAGCCCTCGGTTAGCTTTatcgtctcccTATAGTGAGTCGTATTA
chr3R_20526372_fpo_tpo	AGCGCAGGAGGTCCACGACGTGCAAGGGTGTTTTAAAACTTTTGATAATAGCACAGCACAGCAGCTGAGCGTTTatcgtctcccTATAGTGAGTCGTATTA
chr3R_20526409_fpo_tpo	AGCGCAGGAGGTCCACGACGTGCAAGGGTGTTTTGGAGTTGATTGTCTATATGTTGGCGCTGCTAAGCCTTTatcgtctcccTATAGTGAGTCGTATTA
chr3R_20526444_fpo_tpo	AGCGCAGGAGGTCCACGACGTGCAAGGGTGTTTTATGTGGATTGGTGTGGGCGAATCAAGTCAATGAATTTatcgtctcccTATAGTGAGTCGTATTA
chr3R_20526528_fpo_tpo	AGCGCAGGAGGTCCACGACGTGCAAGGGTGTTTTGGGGATTTCTGTTTTCCCCGTGCAACTAGCTTTTatcgtctcccTATAGTGAGTCGTATTA
chr3R_20526566_fpo_tpo	AGCGCAGGAGGTCCACGACGTGCAAGGGTGTTTTAAAACGGGAAAGTTTCTGTGCCATTTGGATTCGTGTTTTatcgtctcccTATAGTGAGTCGTATTA
chr3R_20526602_fpo_tpo	AGCGCAGGAGGTCCACGACGTGCAAGGGTGTTTTGTTTGTGTCCATCCATTTCGCTCTCGATTTCGCCTTTatcgtctcccTATAGTGAGTCGTATTA
chr3R_20526636_fpo_tpo	AGCGCAGGAGGTCCACGACGTGCAAGGGTGTTTTGACTCCCTTTGATTCGCCACCCATTTATGCCCTTTatcgtctcccTATAGTGAGTCGTATTA
chr3R_20526705_fpo_tpo	AGCGCAGGAGGTCCACGACGTGCAAGGGTGTTTTATTTTGTTAATTAAGACTTGCACTGGGGCTGGCAAGTTTTatcgtctcccTATAGTGAGTCGTATTA
chr3R_20526766_fpo_tpo	AGCGCAGGAGGTCCACGACGTGCAAGGGTGTTTTCTTATTCAGCTGACTTCACACTCGTTTAATGCTCGGCTTTatcgtctcccTATAGTGAGTCGTATTA
chr3R_20526911_fpo_tpo	AGCGCAGGAGGTCCACGACGTGCAAGGGTGTTTTTTATTCCGGGCTACGACTTTAACTTTCGCTTTGTCGGTTTatcgtctcccTATAGTGAGTCGTATTA
chr3R_20527011_fpo_tpo	AGCGCAGGAGGTCCACGACGTGCAAGGGTGTTTTTTTTCCACTTCAAGTGCAAGCGACCCGTTAGACTTTatcgtctcccTATAGTGAGTCGTATTA
chr3R_20527106_fpo_tpo	AGCGCAGGAGGTCCACGACGTGCAAGGGTGTTTTTACAAAAGTTGTACAAGTTTTCACTTGCCACACGGCATTTatcgtctcccTATAGTGAGTCGTATTA
chr3R_20527143_fpo_tpo	AGCGCAGGAGGTCCACGACGTGCAAGGGTGTTTTAGAGAAACCCTCGGCGACACAGACAAGTTGATTTatcgtctcccTATAGTGAGTCGTATTA
chr3R_20527201_fpo_tpo	AGCGCAGGAGGTCCACGACGTGCAAGGGTGTTTTATTTGCAGCAACTGTGCAATTATTTATGCGGCAGTCTTTatcgtctcccTATAGTGAGTCGTATTA
chr3R_20527237_fpo_tpo	AGCGCAGGAGGTCCACGACGTGCAAGGGTGTTTTAGTGCGCTTATGCCATATAGTTCAGTTCGGTTGGCTTTatcgtctcccTATAGTGAGTCGTATTA
chr3R_20527272_fpo_tpo	AGCGCAGGAGGTCCACGACGTGCAAGGGTGTTTTAGGAGCATATGGCCAAAGTCGCTGCCACATTTTatcgtctcccTATAGTGAGTCGTATTA
chr3R_20527302_fpo_tpo	AGCGCAGGAGGTCCACGACGTGCAAGGGTGTTTTTCCATACTTCTCATGCAACGAAGGCGGTGGTTTatcgtctcccTATAGTGAGTCGTATTA
chr3R_20527337_fpo_tpo	AGCGCAGGAGGTCCACGACGTGCAAGGGTGTTTTTAAACTTGCCATAAGTGTTTGAAATGCGCTCGTTGCATTTatcgtctcccTATAGTGAGTCGTATTA
chr3R_20527374_fpo_tpo	AGCGCAGGAGGTCCACGACGTGCAAGGGTGTTTTTTTATTATTGAGTGGCTTTGTCGCCCGGCAGATTTatcgtctcccTATAGTGAGTCGTATTA
chr3R_20527406_fpo_tpo	AGCGCAGGAGGTCCACGACGTGCAAGGGTGTTTTCAGACAGGCGAACGATGCACTGCACCCACTTTTatcgtctcccTATAGTGAGTCGTATTA
chr3R_20527436_fpo_tpo	AGCGCAGGAGGTCCACGACGTGCAAGGGTGTTTTGGCGGGATTATGTTTCACTGGGCTACACTGGTTTatcgtctcccTATAGTGAGTCGTATTA
chr3R_20527467_fpo_tpo	AGCGCAGGAGGTCCACGACGTGCAAGGGTGTTTTGCTATACTCCCAGTTTCACCGCGTTACACTACCATTTatcgtctcccTATAGTGAGTCGTATTA
chr3R_20527501_fpo_tpo	AGCGCAGGAGGTCCACGACGTGCAAGGGTGTTTTGTTTTACTGGGTTTCGCTGGGCGGTGACTGTTTatcgtctcccTATAGTGAGTCGTATTA
chr3R_20527531_fpo_tpo	AGCGCAGGAGGTCCACGACGTGCAAGGGTGTTTTCCCCATTTTGACACCAACTCCACATTTGAATGCAGGTTTatcgtctcccTATAGTGAGTCGTATTA
chr3R_20527567_fpo_tpo	AGCGCAGGAGGTCCACGACGTGCAAGGGTGTTTTACGAGAGCGATTTTGGCGCAATTCCCCATCTTTatcgtctcccTATAGTGAGTCGTATTA
chr3R_20527597_fpo_tpo	AGCGCAGGAGGTCCACGACGTGCAAGGGTGTTTTACGTTGCCCGTAGCATACTTATCCGGGCATTTTatcgtctcccTATAGTGAGTCGTATTA
chr3R_20527664_fpo_tpo	AGCGCAGGAGGTCCACGACGTGCAAGGGTGTTTTATTTTCATTTCATTGAAACCAGCACGTTGGTCCAGCTTTTatcgtctcccTATAGTGAGTCGTATTA
chr3R_20527701_fpo_tpo	AGCGCAGGAGGTCCACGACGTGCAAGGGTGTTTTGTCTAGAATTTCATGCATTTCAATCGAACCCGCCGGTTTatcgtctcccTATAGTGAGTCGTATTA
chr3R_20527827_fpo_tpo	AGCGCAGGAGGTCCACGACGTGCAAGGGTGTTTTGGCTGAATAAAGTACCGAACACCATCTGTTTGCTAGCTTTatcgtctcccTATAGTGAGTCGTATTA
chr3R_20528067_fpo_tpo	AGCGCAGGAGGTCCACGACGTGCAAGGGTGTTTTTCGTCCTTCCAACTTTCAACTTTCGAAAAGCCTTTCCTTTatcgtctcccTATAGTGAGTCGTATTA
chr3R_20528104_fpo_tpo	AGCGCAGGAGGTCCACGACGTGCAAGGGTGTTTTATGTTCACACACGAGATGGCGACATCTTCAATTGCTTTatcgtctcccTATAGTGAGTCGTATTA
chr3R_20528245_fpo_tpo	AGCGCAGGAGGTCCACGACGTGCAAGGGTGTTTTAGTGTGTCTGGCAATGAATGAACATCATTTGTGCTCGTTTatcgtctcccTATAGTGAGTCGTATTA
chr3R_20528282_fpo_tpo	AGCGCAGGAGGTCCACGACGTGCAAGGGTGTTTTACGAGCACGCCATAAAATGCCACAGCTCAATTTatcgtctcccTATAGTGAGTCGTATTA
chr3R_20528312_fpo_tpo	AGCGCAGGAGGTCCACGACGTGCAAGGGTGTTTTACTGTGGCCTATCAAACAAAGTCGCTGTGCGTTTatcgtctcccTATAGTGAGTCGTATTA
chr3R_20528353_fpo_tpo	AGCGCAGGAGGTCCACGACGTGCAAGGGTGTTTTTCCATATGGATTTTGATACACTTTGGAGCCATCCGGATTTatcgtctcccTATAGTGAGTCGTATTA
chr3R_20528398_fpo_tpo	AGCGCAGGAGGTCCACGACGTGCAAGGGTGTTTTCACATAAAGCCGCCGGCGCGGGTAGAGCATATTTatcgtctcccTATAGTGAGTCGTATTA
chr3R_20528429_fpo_tpo	AGCGCAGGAGGTCCACGACGTGCAAGGGTGTTTTAGTTTGTATTTACGCTCCGCTTGTCGCGCATTTatcgtctcccTATAGTGAGTCGTATTA
chr3R_20528488_fpo_tpo	AGCGCAGGAGGTCCACGACGTGCAAGGGTGTTTTAAAAGCCCGACGGGCACGTGGAAGTAGACGTTTatcgtctcccTATAGTGAGTCGTATTA
chr3R_20528521_fpo_tpo	AGCGCAGGAGGTCCACGACGTGCAAGGGTGTTTTAATGTGCCCTGTGCCGAAACATATATCCCTGTAAAGGTTTatcgtctcccTATAGTGAGTCGTATTA
chr3R_20528558_fpo_tpo	AGCGCAGGAGGTCCACGACGTGCAAGGGTGTTTTCGGGGAGCACTGGAAAGAGATTGCGGTTAGTTTatcgtctcccTATAGTGAGTCGTATTA
chr3R_20528627_fpo_tpo	AGCGCAGGAGGTCCACGACGTGCAAGGGTGTTTTATTGTTAATGGACTCGAGTCGCTGGATTTCCTGTAGCTTTatcgtctcccTATAGTGAGTCGTATTA
chr3R_20528665_fpo_tpo	AGCGCAGGAGGTCCACGACGTGCAAGGGTGTTTTAAAATTAGCTGAACATCCCGAAATTGCGGAGTTAGCCTTTatcgtctcccTATAGTGAGTCGTATTA
chr3R_20528717_fpo_tpo	AGCGCAGGAGGTCCACGACGTGCAAGGGTGTTTTAAATAGGTTCAGAAAGCAGCTCGTATTTGCTTCCTGCTTTatcgtctcccTATAGTGAGTCGTATTA
chr3R_20528754_fpo_tpo	AGCGCAGGAGGTCCACGACGTGCAAGGGTGTTTTTCATTTGCCATGGACATTGTGCCTTTGTCGCTTTatcgtctcccTATAGTGAGTCGTATTA
chr3R_20528785_fpo_tpo	AGCGCAGGAGGTCCACGACGTGCAAGGGTGTTTTTCCGTTTGGTTCGGCAACAGAAGTGCCTTTTTTatcgtctcccTATAGTGAGTCGTATTA
chr3R_20528815_fpo_tpo	AGCGCAGGAGGTCCACGACGTGCAAGGGTGTTTTCTATTTGGTTGATCTACTTTTGGCCCGGCGGATTTatcgtctcccTATAGTGAGTCGTATTA
chr3R_20528883_fpo_tpo	AGCGCAGGAGGTCCACGACGTGCAAGGGTGTTTTTTTTGGGCCGCTGCCATTGTTGTCGATACGTTTatcgtctcccTATAGTGAGTCGTATTA
chr3R_20528913_fpo_tpo	AGCGCAGGAGGTCCACGACGTGCAAGGGTGTTTTGGCCATCCAATTGCATCCTGTGGACTCCTGTTTatcgtctcccTATAGTGAGTCGTATTA
chr3R_20528943_fpo_tpo	AGCGCAGGAGGTCCACGACGTGCAAGGGTGTTTTGCGGGTCCTGTGGAAATGACTCGAGTACGTTTTatcgtctcccTATAGTGAGTCGTATTA
chr3R_20528973_fpo_tpo	AGCGCAGGAGGTCCACGACGTGCAAGGGTGTTTTGATGCATGCTGTTTTCCAGCCACTGATTAGGAGTTTTatcgtctcccTATAGTGAGTCGTATTA
chr3R_20529007_fpo_tpo	AGCGCAGGAGGTCCACGACGTGCAAGGGTGTTTTGAGTAGTCAGAATCGGCGGCTCCCGGCACCTTTatcgtctcccTATAGTGAGTCGTATTA
chr3R_20529037_fpo_tpo	AGCGCAGGAGGTCCACGACGTGCAAGGGTGTTTTGAAGAGTTCGATTCGCCATCGCCAAGGAGCTTTatcgtctcccTATAGTGAGTCGTATTA
chr3R_20529067_fpo_tpo	AGCGCAGGAGGTCCACGACGTGCAAGGGTGTTTTTATGTATACCATGGAGTCACCCAATTGCGGCCATTTatcgtctcccTATAGTGAGTCGTATTA
chr3R_20529100_fpo_tpo	AGCGCAGGAGGTCCACGACGTGCAAGGGTGTTTTCATCTCGGTGTATGCAAATTGACTTCGTGGCCGTTTatcgtctcccTATAGTGAGTCGTATTA
chr3R_20529133_fpo_tpo	AGCGCAGGAGGTCCACGACGTGCAAGGGTGTTTTGGATTTGTATGCAGATTGGAGGTTGGAGGATGGCTTTatcgtctcccTATAGTGAGTCGTATTA
chr3R_20529167_fpo_tpo	AGCGCAGGAGGTCCACGACGTGCAAGGGTGTTTTGGATTTAGATTACGAGCAGCAGCTCGACTCCCGTTTatcgtctcccTATAGTGAGTCGTATTA
chr3R_20529200_fpo_tpo	AGCGCAGGAGGTCCACGACGTGCAAGGGTGTTTTTGTTGACTCAACGTGCCTGCTGTTTGGCTGTTTatcgtctcccTATAGTGAGTCGTATTA
chr3R_20529267_fpo_tpo	AGCGCAGGAGGTCCACGACGTGCAAGGGTGTTTTAAAATTAATTGCCAAGTGGCTGATTCTTTAGCCGCCATTTatcgtctcccTATAGTGAGTCGTATTA
chr3R_20529608_fpo_tpo	AGCGCAGGAGGTCCACGACGTGCAAGGGTGTTTTTTTGTTTACCCATCCAATAAACAGCTTCAGCTTGCGGTTTatcgtctcccTATAGTGAGTCGTATTA
chr3R_20529645_fpo_tpo	AGCGCAGGAGGTCCACGACGTGCAAGGGTGTTTTCTTGCGGTCCGTCCACATGGGTTGATTAATTTATGACTTTatcgtctcccTATAGTGAGTCGTATTA
chr3R_20529682_fpo_tpo	AGCGCAGGAGGTCCACGACGTGCAAGGGTGTTTTATTATCCTCCGGGCTTTGGGCAACCAGGTCTTTatcgtctcccTATAGTGAGTCGTATTA
chr3R_20529754_fpo_tpo	AGCGCAGGAGGTCCACGACGTGCAAGGGTGTTTTTAATTTTCCAACCGACTGTCCTCAAGAGCCACTTACATTTatcgtctcccTATAGTGAGTCGTATTA
chr3R_20529794_fpo_tpo	AGCGCAGGAGGTCCACGACGTGCAAGGGTGTTTTAAAACGAGGACTACGTGAAAACGAGCCTCTACTTGATTTatcgtctcccTATAGTGAGTCGTATTA
chr3R_20529830_fpo_tpo	AGCGCAGGAGGTCCACGACGTGCAAGGGTGTTTTGCTGCTCAATCGAAGGTCGTTAAATAGGCGCATTTatcgtctcccTATAGTGAGTCGTATTA
chr3R_20529862_fpo_tpo	AGCGCAGGAGGTCCACGACGTGCAAGGGTGTTTTGAGCAAGGGTCGGAAAATCGCTGCCGAAAATTTatcgtctcccTATAGTGAGTCGTATTA
chr3R_20529894_fpo_tpo	AGCGCAGGAGGTCCACGACGTGCAAGGGTGTTTTATCAAAAGTTTTGCTAAGCCGAAACTTCAGCAGTCCCTTTatcgtctcccTATAGTGAGTCGTATTA
chr3R_20529947_fpo_tpo	AGCGCAGGAGGTCCACGACGTGCAAGGGTGTTTTTGGTGTTTAATTGGGTCCAAAGTTTGCCAATGGATGATTTatcgtctcccTATAGTGAGTCGTATTA
chr3R_20529989_fpo_tpo	AGCGCAGGAGGTCCACGACGTGCAAGGGTGTTTTCATGCACAGCACACCCAGCTGCACCACGAATTTatcgtctcccTATAGTGAGTCGTATTA
chr3R_20530019_fpo_tpo	AGCGCAGGAGGTCCACGACGTGCAAGGGTGTTTTTTCTGGTTAACTAAAAGCAAGCAAGCTCTAAGCCCGGTTTatcgtctcccTATAGTGAGTCGTATTA
chr3R_20530056_fpo_tpo	AGCGCAGGAGGTCCACGACGTGCAAGGGTGTTTTCCAAGCACTTGCCACATTTGCGCTGCATTATTTatcgtctcccTATAGTGAGTCGTATTA
chr3R_20530101_fpo_tpo	AGCGCAGGAGGTCCACGACGTGCAAGGGTGTTTTCCCCTCCCACCGCTCCCGCCGTGTTTAATATTTatcgtctcccTATAGTGAGTCGTATTA
chr3R_20530131_fpo_tpo	AGCGCAGGAGGTCCACGACGTGCAAGGGTGTTTTGCCTGTGCAACAATGTGAATATGTTTGTGCTCCATGTTTatcgtctcccTATAGTGAGTCGTATTA
chr3R_20530167_fpo_tpo	AGCGCAGGAGGTCCACGACGTGCAAGGGTGTTTTGGCGTAATGCTGATGGCGCTCGTTCCCAGGTTTatcgtctcccTATAGTGAGTCGTATTA
chr3R_20530209_fpo_tpo	AGCGCAGGAGGTCCACGACGTGCAAGGGTGTTTTTTGAGCATCATGAAGTGCACTTATCAGTACGGTTGGCTTTatcgtctcccTATAGTGAGTCGTATTA
chr3R_20530246_fpo_tpo	AGCGCAGGAGGTCCACGACGTGCAAGGGTGTTTTAAGCACTGCGATAGATAAGCATCAGCTGACTGAGTTTTatcgtctcccTATAGTGAGTCGTATTA
chr3R_20530382_fpo_tpo	AGCGCAGGAGGTCCACGACGTGCAAGGGTGTTTTTGGCATCCTTCTGAATCCTCCTAAGCCATTGCTTTTatcgtctcccTATAGTGAGTCGTATTA
chr3R_20530527_fpo_tpo	AGCGCAGGAGGTCCACGACGTGCAAGGGTGTTTTTTTACGATGACAACGTGCTACGTCTCATCATGTCACATTTatcgtctcccTATAGTGAGTCGTATTA
chr3R_20530735_fpo_tpo	AGCGCAGGAGGTCCACGACGTGCAAGGGTGTTTTTTTCAGCTCTCACCAAGACCAAAGGAACATATGCTCCTTTatcgtctcccTATAGTGAGTCGTATTA
chr3R_20530772_fpo_tpo	AGCGCAGGAGGTCCACGACGTGCAAGGGTGTTTTACAACGTAGTTTCCGTCCAGTGTGAGATTTCCTTCATTTatcgtctcccTATAGTGAGTCGTATTA
chr3R_20530808_fpo_tpo	AGCGCAGGAGGTCCACGACGTGCAAGGGTGTTTTCCAGTGAAAGCAGTTGACTTTGATTGCCGTTTGGTTTatcgtctcccTATAGTGAGTCGTATTA
chr3R_20530862_fpo_tpo	AGCGCAGGAGGTCCACGACGTGCAAGGGTGTTTTTTTTAGCCTGGCTGCAAAAGGGAGAGCTCGTTTatcgtctcccTATAGTGAGTCGTATTA
chr3R_20530892_fpo_tpo	AGCGCAGGAGGTCCACGACGTGCAAGGGTGTTTTGCAGGGCCAAATTGATTTGTGCACGTGCACTTTatcgtctcccTATAGTGAGTCGTATTA
chr3R_20530922_fpo_tpo	AGCGCAGGAGGTCCACGACGTGCAAGGGTGTTTTAGTTAGCTAATGAGGCACGGACCGACCGGATTTatcgtctcccTATAGTGAGTCGTATTA
chr3R_20530952_fpo_tpo	AGCGCAGGAGGTCCACGACGTGCAAGGGTGTTTTTGGCATTCGGAACTGCTTTGAAATCGTCGCTTTTatcgtctcccTATAGTGAGTCGTATTA
chr3R_20530995_fpo_tpo	AGCGCAGGAGGTCCACGACGTGCAAGGGTGTTTTTTTTCTGTGACCCATGCAGTCCATGAAGCTCTGTTTatcgtctcccTATAGTGAGTCGTATTA
chr3R_20531028_fpo_tpo	AGCGCAGGAGGTCCACGACGTGCAAGGGTGTTTTAAATCCTGGAGCCCTGCGCTCTTCTTCCTCTTTatcgtctcccTATAGTGAGTCGTATTA
chr3R_20531058_fpo_tpo	AGCGCAGGAGGTCCACGACGTGCAAGGGTGTTTTTGAAATTCTCGGGTTGCAACTGACAGGTGGCTTTatcgtctcccTATAGTGAGTCGTATTA
chr3R_20531107_fpo_tpo	AGCGCAGGAGGTCCACGACGTGCAAGGGTGTTTTGGGGCGGTTGCCAGAACACGATATGTACATTTTatcgtctcccTATAGTGAGTCGTATTA
chr3R_20531137_fpo_tpo	AGCGCAGGAGGTCCACGACGTGCAAGGGTGTTTTACTGATACTGGACAGCTGCCAGGTCAGGGCTTTatcgtctcccTATAGTGAGTCGTATTA
chr3R_20531213_fpo_tpo	AGCGCAGGAGGTCCACGACGTGCAAGGGTGTTTTCACTCAAACACACCCATACAACTGTATGTGCATGTGCTTTatcgtctcccTATAGTGAGTCGTATTA
chr3R_20531304_fpo_tpo	AGCGCAGGAGGTCCACGACGTGCAAGGGTGTTTTCTGTAATTTTGTTTGTTGGCTCGACTGACTGACAGGCTTTatcgtctcccTATAGTGAGTCGTATTA
chr3R_20531341_fpo_tpo	AGCGCAGGAGGTCCACGACGTGCAAGGGTGTTTTGAATGGACAGGCGGGTACTGCAGATCGGGGTTTatcgtctcccTATAGTGAGTCGTATTA
chr3R_20531371_fpo_tpo	AGCGCAGGAGGTCCACGACGTGCAAGGGTGTTTTATTGGAGGCGTATCCTGGGCCCGCCTTTGTTTTatcgtctcccTATAGTGAGTCGTATTA
chr3R_20531401_fpo_tpo	AGCGCAGGAGGTCCACGACGTGCAAGGGTGTTTTCTTTGCAATGGGTGACACATTGTGTAATGGTGCAGTTTTatcgtctcccTATAGTGAGTCGTATTA
chr3R_20531437_fpo_tpo	AGCGCAGGAGGTCCACGACGTGCAAGGGTGTTTTCGTGCATATGAAATTGCTGTCAACAAAGGGCAAAGGTTTatcgtctcccTATAGTGAGTCGTATTA
chr3R_20531474_fpo_tpo	AGCGCAGGAGGTCCACGACGTGCAAGGGTGTTTTCTTCCTGCAACCGCAGGATGTGCCGCCCTAATTTTatcgtctcccTATAGTGAGTCGTATTA
chr3R_20531506_fpo_tpo	AGCGCAGGAGGTCCACGACGTGCAAGGGTGTTTTGGATTTGCTTGGCCTTAGTTATGGCAATCACATGAGGTTTatcgtctcccTATAGTGAGTCGTATTA
chr3R_20531543_fpo_tpo	AGCGCAGGAGGTCCACGACGTGCAAGGGTGTTTTTGACACATTTACTTGCACCCTGACCCACGACTTTatcgtctcccTATAGTGAGTCGTATTA
chr3R_20531574_fpo_tpo	AGCGCAGGAGGTCCACGACGTGCAAGGGTGTTTTCCATGAACCCTGAACCCGGTGTCATGGCCTTTTatcgtctcccTATAGTGAGTCGTATTA
chr3R_20531604_fpo_tpo	AGCGCAGGAGGTCCACGACGTGCAAGGGTGTTTTTAAAGTGCTTGGGGAAATCAGTGGCAACCGATTTatcgtctcccTATAGTGAGTCGTATTA
chr3R_20531657_fpo_tpo	AGCGCAGGAGGTCCACGACGTGCAAGGGTGTTTTAAAATGGAAAAGTGCCGCCAAAGCGATTGATAAGCTTTatcgtctcccTATAGTGAGTCGTATTA
chr3R_20531711_fpo_tpo	AGCGCAGGAGGTCCACGACGTGCAAGGGTGTTTTCCCCAAGGCCACCCACCTGATAGGTGGTGGTTTatcgtctcccTATAGTGAGTCGTATTA
chr3R_20531741_fpo_tpo	AGCGCAGGAGGTCCACGACGTGCAAGGGTGTTTTGTGGTCCTGTTTGATTACGCACCTGGGACTCTTTatcgtctcccTATAGTGAGTCGTATTA
chr3R_20532142_fpo_tpo	AGCGCAGGAGGTCCACGACGTGCAAGGGTGTTTTACATATGTGCAGATACTTCGCTTAGGGGTCAGCATTTatcgtctcccTATAGTGAGTCGTATTA
chr3R_20532227_fpo_tpo	AGCGCAGGAGGTCCACGACGTGCAAGGGTGTTTTCCCCACAGGCTCTGGACCACCATGCCACAATTTatcgtctcccTATAGTGAGTCGTATTA
chr3R_20532257_fpo_tpo	AGCGCAGGAGGTCCACGACGTGCAAGGGTGTTTTTAGGCGGCTGGAGAGATTTGCAAATTTGCCATTTatcgtctcccTATAGTGAGTCGTATTA
chr3R_20532289_fpo_tpo	AGCGCAGGAGGTCCACGACGTGCAAGGGTGTTTTGATTTATAGTGTTAGCCACAGCGGTTGGATCACAAGCTTTatcgtctcccTATAGTGAGTCGTATTA
chr3R_20532326_fpo_tpo	AGCGCAGGAGGTCCACGACGTGCAAGGGTGTTTTGCACCTCTGTGCGCGTGCTGGTGCAAAGTTTTTatcgtctcccTATAGTGAGTCGTATTA
chr3R_20532356_fpo_tpo	AGCGCAGGAGGTCCACGACGTGCAAGGGTGTTTTTTCCCAGCTCGTTGGGAGATGGAAATTAACGCTTTatcgtctcccTATAGTGAGTCGTATTA
chr3R_20532388_fpo_tpo	AGCGCAGGAGGTCCACGACGTGCAAGGGTGTTTTAGGGACACCGGAACAGCTGAGCCAAAACTGTTTatcgtctcccTATAGTGAGTCGTATTA
chr3R_20532421_fpo_tpo	AGCGCAGGAGGTCCACGACGTGCAAGGGTGTTTTCCGGACCTGTCTGGGCCCAGTCTGTTTGGGTTTatcgtctcccTATAGTGAGTCGTATTA
chr3R_20532451_fpo_tpo	AGCGCAGGAGGTCCACGACGTGCAAGGGTGTTTTTTTTCCTGGGGCTTTTGGGTCAACCGCCTCTTTatcgtctcccTATAGTGAGTCGTATTA
chr3R_20532502_fpo_tpo	AGCGCAGGAGGTCCACGACGTGCAAGGGTGTTTTGGGGAGGGAGCATAGAGTCTGCCACTCGACTTTatcgtctcccTATAGTGAGTCGTATTA
chr3R_20532614_fpo_tpo	AGCGCAGGAGGTCCACGACGTGCAAGGGTGTTTTATTATTAAGAATATTTGCACACAAAACGGGCGGGCGGTTTatcgtctcccTATAGTGAGTCGTATTA
chr3R_20532651_fpo_tpo	AGCGCAGGAGGTCCACGACGTGCAAGGGTGTTTTGTGACACCACGATGGCTTCACAGCTTTTGTGCTTTatcgtctcccTATAGTGAGTCGTATTA
chr3R_20532717_fpo_tpo	AGCGCAGGAGGTCCACGACGTGCAAGGGTGTTTTACTTCTCGCCACTTGTGTGGATAATTTGATTTCACCGTTTatcgtctcccTATAGTGAGTCGTATTA
chr3R_20532754_fpo_tpo	AGCGCAGGAGGTCCACGACGTGCAAGGGTGTTTTTAGAGCAACTTTACACTGTCGCCAGGAGGCGTTTatcgtctcccTATAGTGAGTCGTATTA
chr3R_20532785_fpo_tpo	AGCGCAGGAGGTCCACGACGTGCAAGGGTGTTTTAGATTCACACGCAAAGATAAACACGAGCCCGTTTTatcgtctcccTATAGTGAGTCGTATTA
chr3R_20532817_fpo_tpo	AGCGCAGGAGGTCCACGACGTGCAAGGGTGTTTTGTCCTTTGTCCCCTGTTTCCGGAATACCGTGTTTatcgtctcccTATAGTGAGTCGTATTA
chr3R_20532864_fpo_tpo	AGCGCAGGAGGTCCACGACGTGCAAGGGTGTTTTCTGCATTACCCGATCCCTTATTCCTTAACCCTGATCCTTTatcgtctcccTATAGTGAGTCGTATTA
chr3R_20532901_fpo_tpo	AGCGCAGGAGGTCCACGACGTGCAAGGGTGTTTTCGTCGAGGGTCGAAAGTGGCCAGCGAAAAGTTTatcgtctcccTATAGTGAGTCGTATTA
chr3R_20532931_fpo_tpo	AGCGCAGGAGGTCCACGACGTGCAAGGGTGTTTTTTAAAATGTTCTTATGCATAAGTGATGCGCCGGGCGTTTatcgtctcccTATAGTGAGTCGTATTA
chr3R_20532976_fpo_tpo	AGCGCAGGAGGTCCACGACGTGCAAGGGTGTTTTTTTTCGCCTTTCGCCTGGCGACAAAGTCCTTTTatcgtctcccTATAGTGAGTCGTATTA
chr3R_20533006_fpo_tpo	AGCGCAGGAGGTCCACGACGTGCAAGGGTGTTTTCACGAAGTGCCCGCATTGCAGTTGTTTCCGTTTatcgtctcccTATAGTGAGTCGTATTA
chr3R_20533036_fpo_tpo	AGCGCAGGAGGTCCACGACGTGCAAGGGTGTTTTCTTTGCTCCGTTTCACTTCGCTGCGACATGTTTatcgtctcccTATAGTGAGTCGTATTA
chr3R_20533083_fpo_tpo	AGCGCAGGAGGTCCACGACGTGCAAGGGTGTTTTTTAACTGTTTGCGTTTGCGCTTTAAGAGTGCTCATCGTTTatcgtctcccTATAGTGAGTCGTATTA
chr3R_20533120_fpo_tpo	AGCGCAGGAGGTCCACGACGTGCAAGGGTGTTTTCGTATACGTCCCGTGTGCGTCACTGCTTTGTTTatcgtctcccTATAGTGAGTCGTATTA
chr3R_20533163_fpo_tpo	AGCGCAGGAGGTCCACGACGTGCAAGGGTGTTTTCCCCTAAGCCGAGATTTAAACGCATCGCGTTTTatcgtctcccTATAGTGAGTCGTATTA
chr3R_20533193_fpo_tpo	AGCGCAGGAGGTCCACGACGTGCAAGGGTGTTTTGACCCACTTGCAGCCTGCAACTTTCAATGTCTTTatcgtctcccTATAGTGAGTCGTATTA
chr3R_20533224_fpo_tpo	AGCGCAGGAGGTCCACGACGTGCAAGGGTGTTTTGACGTGTCACTTTATCAGGCAGCAGCTGGCTTTatcgtctcccTATAGTGAGTCGTATTA
chr3R_20533254_fpo_tpo	AGCGCAGGAGGTCCACGACGTGCAAGGGTGTTTTAAATGGTGTGACACGAATTTCCGGCCAGGATTTatcgtctcccTATAGTGAGTCGTATTA
chr3R_20533294_fpo_tpo	AGCGCAGGAGGTCCACGACGTGCAAGGGTGTTTTAGCAAATAGAGCAAAACAAGGGAAAATGGCTGACTGGTTTatcgtctcccTATAGTGAGTCGTATTA
chr3R_20533374_fpo_tpo	AGCGCAGGAGGTCCACGACGTGCAAGGGTGTTTTCTTCCACCCATACGAATTAACTTTGATGACTTGGCGGTTTatcgtctcccTATAGTGAGTCGTATTA
chr3R_20533428_fpo_tpo	AGCGCAGGAGGTCCACGACGTGCAAGGGTGTTTTAAAATCAGTTAGCAGTGAGCAGTTACCTGGCGCTTTatcgtctcccTATAGTGAGTCGTATTA
chr3R_20533468_fpo_tpo	AGCGCAGGAGGTCCACGACGTGCAAGGGTGTTTTTTTCCGCCGCTTAACGATATTAAATCGCTGAAATGGGTTTatcgtctcccTATAGTGAGTCGTATTA
chr3R_20533505_fpo_tpo	AGCGCAGGAGGTCCACGACGTGCAAGGGTGTTTTAATTTCGGCCAAGAGCCAAGCTCCTAGGATATCCTTTatcgtctcccTATAGTGAGTCGTATTA
chr3R_20533539_fpo_tpo	AGCGCAGGAGGTCCACGACGTGCAAGGGTGTTTTAACTAGATTACCTTGGACTCCGGAACCGGCATTTatcgtctcccTATAGTGAGTCGTATTA
chr3R_20533598_fpo_tpo	AGCGCAGGAGGTCCACGACGTGCAAGGGTGTTTTAAGATTGTCAACTGCAATTAGCGCGCTTAATGCATCTTTTatcgtctcccTATAGTGAGTCGTATTA
chr3R_20533635_fpo_tpo	AGCGCAGGAGGTCCACGACGTGCAAGGGTGTTTTTTCGGATGCGAATTGACAGACAGACAGAGAGCGTTTatcgtctcccTATAGTGAGTCGTATTA
chr3R_20533673_fpo_tpo	AGCGCAGGAGGTCCACGACGTGCAAGGGTGTTTTTTCTCGGCTTTCAATCTGCCAGATGTTTAACCACTTGTTTatcgtctcccTATAGTGAGTCGTATTA
chr3R_20533710_fpo_tpo	AGCGCAGGAGGTCCACGACGTGCAAGGGTGTTTTCCTGCGCCATCCTGCCATTTCAACCTGTTTTTTatcgtctcccTATAGTGAGTCGTATTA
chr3R_20533740_fpo_tpo	AGCGCAGGAGGTCCACGACGTGCAAGGGTGTTTTACAGCACGCATCCTAGAGGACTCCTCCGAGTTTatcgtctcccTATAGTGAGTCGTATTA
chr3R_20533770_fpo_tpo	AGCGCAGGAGGTCCACGACGTGCAAGGGTGTTTTCAGTGTGGCAAGGACACGACTGTGGCACTCTTTatcgtctcccTATAGTGAGTCGTATTA
chr3R_20533800_fpo_tpo	AGCGCAGGAGGTCCACGACGTGCAAGGGTGTTTTAGACATGCATTCGCTGCTCGCCACTGCCAGTTTatcgtctcccTATAGTGAGTCGTATTA
chr3R_20533830_fpo_tpo	AGCGCAGGAGGTCCACGACGTGCAAGGGTGTTTTCAGAGGCCCCTCCAAGTTGCACATTTAAAGACTGTTTatcgtctcccTATAGTGAGTCGTATTA
chr3R_20533865_fpo_tpo	AGCGCAGGAGGTCCACGACGTGCAAGGGTGTTTTGGCGACTCGAGTCCCCTTCTCTGTCGGCTGTTTatcgtctcccTATAGTGAGTCGTATTA
chr3R_20533895_fpo_tpo	AGCGCAGGAGGTCCACGACGTGCAAGGGTGTTTTATGGCCCTTCAACTAACGCACCTGCTCCACTTTatcgtctcccTATAGTGAGTCGTATTA
chr3R_20533925_fpo_tpo	AGCGCAGGAGGTCCACGACGTGCAAGGGTGTTTTAGCCAACCACACTAACCACACTTGGCTAAATGGTTTatcgtctcccTATAGTGAGTCGTATTA
chr3R_20533958_fpo_tpo	AGCGCAGGAGGTCCACGACGTGCAAGGGTGTTTTGCCATAGAAAGTGGTAGCGAGCTGTTTTGCTTCGTTTatcgtctcccTATAGTGAGTCGTATTA
chr3R_20534006_fpo_tpo	AGCGCAGGAGGTCCACGACGTGCAAGGGTGTTTTAACCCCGTAGATTATAAACTTATGCCCAAAGTGGGGCTTTatcgtctcccTATAGTGAGTCGTATTA
chr3R_20534342_fpo_tpo	AGCGCAGGAGGTCCACGACGTGCAAGGGTGTTTTACATTATAATGGGTTTTATTCAGCGTCAGGCAGGGGTTTTatcgtctcccTATAGTGAGTCGTATTA
chr3R_20534401_fpo_tpo	AGCGCAGGAGGTCCACGACGTGCAAGGGTGTTTTTTTAACCTAATCCAAATGGATCCGGCCATCACTTGGCTTTatcgtctcccTATAGTGAGTCGTATTA
chr3R_20534457_fpo_tpo	AGCGCAGGAGGTCCACGACGTGCAAGGGTGTTTTGTCTTGGCGGCGCATTGGCATTGGCTGTTTTTTatcgtctcccTATAGTGAGTCGTATTA
chr3R_20534490_fpo_tpo	AGCGCAGGAGGTCCACGACGTGCAAGGGTGTTTTGCGCAGTTACCTCCGCACTTTCCGGCTGAGTTTatcgtctcccTATAGTGAGTCGTATTA
chr3R_20534576_fpo_tpo	AGCGCAGGAGGTCCACGACGTGCAAGGGTGTTTTATAAGTTTTCCCACTTGGGGTGACTGGTACTCACTGTTTatcgtctcccTATAGTGAGTCGTATTA
chr3R_20534612_fpo_tpo	AGCGCAGGAGGTCCACGACGTGCAAGGGTGTTTTTTTCCACATCCCTTGCAAGGCATCTTGTTGATTTGTTTTatcgtctcccTATAGTGAGTCGTATTA
chr3R_20534661_fpo_tpo	AGCGCAGGAGGTCCACGACGTGCAAGGGTGTTTTACTGCGGTAATTCCGAGTCTTAGAAGCTTGTTGAACTTTTatcgtctcccTATAGTGAGTCGTATTA
chr3R_20534698_fpo_tpo	AGCGCAGGAGGTCCACGACGTGCAAGGGTGTTTTTGCTGATGCCTTCTGGTTGGGAAATCCTCCTTTatcgtctcccTATAGTGAGTCGTATTA
chr3R_20534728_fpo_tpo	AGCGCAGGAGGTCCACGACGTGCAAGGGTGTTTTTCTTTATACCCGATCCAGTCCAATCGAAACTGTGGGTTTatcgtctcccTATAGTGAGTCGTATTA
chr3R_20534764_fpo_tpo	AGCGCAGGAGGTCCACGACGTGCAAGGGTGTTTTCCGTTCTGCCCGATAAGATAAGAAAGCCGTGTGTTTatcgtctcccTATAGTGAGTCGTATTA
chr3R_20534797_fpo_tpo	AGCGCAGGAGGTCCACGACGTGCAAGGGTGTTTTCAAGTCGATCGGCGTGCGCAAAAGCATTTTTTTatcgtctcccTATAGTGAGTCGTATTA
chr3R_20534827_fpo_tpo	AGCGCAGGAGGTCCACGACGTGCAAGGGTGTTTTTCTGCCCGGCGATGATAAAGCGATTTGCACTTTatcgtctcccTATAGTGAGTCGTATTA
chr3R_20534883_fpo_tpo	AGCGCAGGAGGTCCACGACGTGCAAGGGTGTTTTTTTGGTGCGCAAAGCAGTGAAAGCTCTATAAGAATGCTTTatcgtctcccTATAGTGAGTCGTATTA
chr3R_20534920_fpo_tpo	AGCGCAGGAGGTCCACGACGTGCAAGGGTGTTTTTGGACCGCCAGTCGACAGTCATCAAACAGTTTTatcgtctcccTATAGTGAGTCGTATTA
chr3R_20535007_fpo_tpo	AGCGCAGGAGGTCCACGACGTGCAAGGGTGTTTTTTAACACAAAATGGGTTGCAAGGCTTGTGGAACAAGTTTTatcgtctcccTATAGTGAGTCGTATTA
chr3R_20535070_fpo_tpo	AGCGCAGGAGGTCCACGACGTGCAAGGGTGTTTTAACAAGTGCGGTTGCTAACTTCCCTACTTAATCCTCATTTatcgtctcccTATAGTGAGTCGTATTA
chr3R_20535113_fpo_tpo	AGCGCAGGAGGTCCACGACGTGCAAGGGTGTTTTCAGTGCTCCGCCACCAAGTGCGGTGACAACTTTatcgtctcccTATAGTGAGTCGTATTA
chr3R_20535150_fpo_tpo	AGCGCAGGAGGTCCACGACGTGCAAGGGTGTTTTGCAGCCAGCAGTGCCAGTGCTCCTGCTAGATTTatcgtctcccTATAGTGAGTCGTATTA
chr3R_20535180_fpo_tpo	AGCGCAGGAGGTCCACGACGTGCAAGGGTGTTTTACGGACCCAAGGACAAGTGCTGCTCCACCATTTatcgtctcccTATAGTGAGTCGTATTA
chr3R_20535211_fpo_tpo	AGCGCAGGAGGTCCACGACGTGCAAGGGTGTTTTAAACTAGATACAGGACCCATCTCGAGCTCATCTGTGTTTTatcgtctcccTATAGTGAGTCGTATTA
chr3R_20535630_fpo_tpo	AGCGCAGGAGGTCCACGACGTGCAAGGGTGTTTTTTCGCAAATTGTGAGTACACAAAAGGAAATCCGCTCCTTTatcgtctcccTATAGTGAGTCGTATTA
chr3R_20535865_fpo_tpo	AGCGCAGGAGGTCCACGACGTGCAAGGGTGTTTTAAAAGGCAATCGCATGTGGCGCATTTGAAATGCTTTatcgtctcccTATAGTGAGTCGTATTA
chr3R_20535898_fpo_tpo	AGCGCAGGAGGTCCACGACGTGCAAGGGTGTTTTATTGCAAACTCTGCCCTGATGACTCAAACAAACAAGTTTTatcgtctcccTATAGTGAGTCGTATTA
chr3R_20535967_fpo_tpo	AGCGCAGGAGGTCCACGACGTGCAAGGGTGTTTTTTTGCGCATTTTCAGCATTGGAAGCCAATAAAGGATGTTTatcgtctcccTATAGTGAGTCGTATTA
chr3R_20536044_fpo_tpo	AGCGCAGGAGGTCCACGACGTGCAAGGGTGTTTTAAAATTAAAGCAATCAATCCCTGCGTTGCTGCTCTCGTTTatcgtctcccTATAGTGAGTCGTATTA
chr3R_20536244_fpo_tpo	AGCGCAGGAGGTCCACGACGTGCAAGGGTGTTTTACGTAATGCTTTGTCACAGACGAACACGTCATAGTGCTTTatcgtctcccTATAGTGAGTCGTATTA
chr3R_20536333_fpo_tpo	AGCGCAGGAGGTCCACGACGTGCAAGGGTGTTTTAACAACGTGCGGACACATTCCAAAGGTTTATACAACATTTatcgtctcccTATAGTGAGTCGTATTA
chr3R_20536424_fpo_tpo	AGCGCAGGAGGTCCACGACGTGCAAGGGTGTTTTATAGACAATGTTCTGGCTGTGAGCTGAAGGTGTTTGTTTTatcgtctcccTATAGTGAGTCGTATTA
chr3R_20536461_fpo_tpo	AGCGCAGGAGGTCCACGACGTGCAAGGGTGTTTTGTTGAGGTGCTCAATTTGCATGCATTGATCGGCTTTatcgtctcccTATAGTGAGTCGTATTA
chr3R_20536679_fpo_tpo	AGCGCAGGAGGTCCACGACGTGCAAGGGTGTTTTAAAATAGTTTCACCATCTGCGGCAAGAAAGCGCTTTTatcgtctcccTATAGTGAGTCGTATTA
chr3R_20536847_fpo_tpo	AGCGCAGGAGGTCCACGACGTGCAAGGGTGTTTTAAAAGCAAACGGATCCATGACCATTGAAACCAGCTTTTatcgtctcccTATAGTGAGTCGTATTA
chr3R_20537102_fpo_tpo	AGCGCAGGAGGTCCACGACGTGCAAGGGTGTTTTTTTTCGATCTGACCCGAAGGCCTAGCAAAATCTTAGTTTTatcgtctcccTATAGTGAGTCGTATTA
chr3R_20537192_fpo_tpo	AGCGCAGGAGGTCCACGACGTGCAAGGGTGTTTTACCAAACAAAACCTTCCACTACGATGCATTCCCATTTatcgtctcccTATAGTGAGTCGTATTA
chr3R_20537258_fpo_tpo	AGCGCAGGAGGTCCACGACGTGCAAGGGTGTTTTAAAACTTTCGATTAGCACAATGAGTCATGCGCCAGATTTatcgtctcccTATAGTGAGTCGTATTA
chr3R_20537294_fpo_tpo	AGCGCAGGAGGTCCACGACGTGCAAGGGTGTTTTTCGTTGCAATCGTTGAGGTGGCGGAATCGTTTTatcgtctcccTATAGTGAGTCGTATTA
chr3R_20537324_fpo_tpo	AGCGCAGGAGGTCCACGACGTGCAAGGGTGTTTTCATCGTCGGACTTCCAAGATAGCGACACACGTTTTatcgtctcccTATAGTGAGTCGTATTA
chr3R_20537426_fpo_tpo	AGCGCAGGAGGTCCACGACGTGCAAGGGTGTTTTTTGTAATCGTATCGAAGTCCGCCATTCCAAAGTCACCTTTatcgtctcccTATAGTGAGTCGTATTA
chr3R_20537539_fpo_tpo	AGCGCAGGAGGTCCACGACGTGCAAGGGTGTTTTTAAAATCAAAATCATGCAGGCGGTCCAAGGAAAAGGTTTTatcgtctcccTATAGTGAGTCGTATTA
chr3R_20537643_fpo_tpo	AGCGCAGGAGGTCCACGACGTGCAAGGGTGTTTTTGTACTTGGGAAATGTTGCGCAAGCTTTAATGGAAGCTTTatcgtctcccTATAGTGAGTCGTATTA
chr3R_20537765_fpo_tpo	AGCGCAGGAGGTCCACGACGTGCAAGGGTGTTTTAAGTGACAACAGCAACGAACATGCAAGTAATCGAACATTTatcgtctcccTATAGTGAGTCGTATTA
chr3R_20537924_fpo_tpo	AGCGCAGGAGGTCCACGACGTGCAAGGGTGTTTTATTTATAGGTGCATGATGGTGCTATTCTGCAAGCTGCTTTatcgtctcccTATAGTGAGTCGTATTA
chr3R_20538241_fpo_tpo	AGCGCAGGAGGTCCACGACGTGCAAGGGTGTTTTACTGACGCGATGCAATGGTATAAGAATGAAGTAGCCATTTatcgtctcccTATAGTGAGTCGTATTA
chr3R_20538278_fpo_tpo	AGCGCAGGAGGTCCACGACGTGCAAGGGTGTTTTATTGCAATTTGAACGAGGAACTGGGAGATGATGGTCATTTatcgtctcccTATAGTGAGTCGTATTA
chr3R_20538315_fpo_tpo	AGCGCAGGAGGTCCACGACGTGCAAGGGTGTTTTGGACGGATCGATCGGATGAGAGCGCTATTAGGTTTatcgtctcccTATAGTGAGTCGTATTA
chr3R_20538347_fpo_tpo	AGCGCAGGAGGTCCACGACGTGCAAGGGTGTTTTGCGTGTGTGAATGCGGACGAAGATCGCGGGTTTatcgtctcccTATAGTGAGTCGTATTA
chr3R_20538381_fpo_tpo	AGCGCAGGAGGTCCACGACGTGCAAGGGTGTTTTATCAACAAGTGAACGGGTTGCAATGATCGGAATTGATTTatcgtctcccTATAGTGAGTCGTATTA
chr3R_20538448_fpo_tpo	AGCGCAGGAGGTCCACGACGTGCAAGGGTGTTTTTATACCTTTCGGTAAATGGCACAATCAACTAGCGCCCTTTatcgtctcccTATAGTGAGTCGTATTA
chr3R_20538494_fpo_tpo	AGCGCAGGAGGTCCACGACGTGCAAGGGTGTTTTCCATCAGGTGCAGGCGGTGGCACAGCATAATTTatcgtctcccTATAGTGAGTCGTATTA
chr3R_20538567_fpo_tpo	AGCGCAGGAGGTCCACGACGTGCAAGGGTGTTTTAGGCATCAGTGATTTCACTTATCACAGGATCGTTGGGTTTatcgtctcccTATAGTGAGTCGTATTA
chr3R_20538604_fpo_tpo	AGCGCAGGAGGTCCACGACGTGCAAGGGTGTTTTTTGAGCGCCTATCACAATTCTCTCTAGGGCCTTTTatcgtctcccTATAGTGAGTCGTATTA
chr3R_20538636_fpo_tpo	AGCGCAGGAGGTCCACGACGTGCAAGGGTGTTTTCGGCCGTTTCGCTAGCATCGGAATCTGATTTTTatcgtctcccTATAGTGAGTCGTATTA
chr3R_20538666_fpo_tpo	AGCGCAGGAGGTCCACGACGTGCAAGGGTGTTTTCCTCAAGTCGGGCTGGGCTATAGAAAGTGATGCTTTatcgtctcccTATAGTGAGTCGTATTA
chr3R_20538699_fpo_tpo	AGCGCAGGAGGTCCACGACGTGCAAGGGTGTTTTCGCTTTGTGGCGAGATACTGAACCATCACCATTTatcgtctcccTATAGTGAGTCGTATTA
chr3R_20538877_fpo_tpo	AGCGCAGGAGGTCCACGACGTGCAAGGGTGTTTTTTGTTAGCAAAAGAGCCTCAGGTTCGGATTAGTCAGGTTTatcgtctcccTATAGTGAGTCGTATTA
chr3R_20539046_fpo_tpo	AGCGCAGGAGGTCCACGACGTGCAAGGGTGTTTTAAAAGGGCGGATCAGCCATGACATAGAGGCTTTatcgtctcccTATAGTGAGTCGTATTA
chr3R_20539104_fpo_tpo	AGCGCAGGAGGTCCACGACGTGCAAGGGTGTTTTTCTCTCCACTCAAGCTTTGAAGCCAAGTATAAACGCATTTatcgtctcccTATAGTGAGTCGTATTA
chr3R_20539228_fpo_tpo	AGCGCAGGAGGTCCACGACGTGCAAGGGTGTTTTGTTGCATGCTTTCCTGAGCATGATGCGGTGTTTatcgtctcccTATAGTGAGTCGTATTA
chr3R_20539275_fpo_tpo	AGCGCAGGAGGTCCACGACGTGCAAGGGTGTTTTTTCTCTCCGTTTCTACAAACGTGAACATGCAATGTGCTTTatcgtctcccTATAGTGAGTCGTATTA
chr3R_20539312_fpo_tpo	AGCGCAGGAGGTCCACGACGTGCAAGGGTGTTTTTCTTCACATAACCGGTCACAGGATCTAGAACGAGGGTTTatcgtctcccTATAGTGAGTCGTATTA
chr3R_20539348_fpo_tpo	AGCGCAGGAGGTCCACGACGTGCAAGGGTGTTTTGTTCGGGCTCTGATTAGGGTGTTGGACCGTTTTatcgtctcccTATAGTGAGTCGTATTA
chr3R_20539389_fpo_tpo	AGCGCAGGAGGTCCACGACGTGCAAGGGTGTTTTTGCATTCTTACCTTGACGCTTTGAGTAGAACTCACCGTTTatcgtctcccTATAGTGAGTCGTATTA
chr3R_20539428_fpo_tpo	AGCGCAGGAGGTCCACGACGTGCAAGGGTGTTTTGGCGACGTCCCTCTTCACGGGACTCGCATTTTTatcgtctcccTATAGTGAGTCGTATTA
chr3R_20539461_fpo_tpo	AGCGCAGGAGGTCCACGACGTGCAAGGGTGTTTTGTCGCTAGGGTGCAGCCAGCAAAGCACGTCTTTatcgtctcccTATAGTGAGTCGTATTA
chr3R_20539491_fpo_tpo	AGCGCAGGAGGTCCACGACGTGCAAGGGTGTTTTCAGATCTCGAATGCGATCGGCCAGGTTCAGTTTatcgtctcccTATAGTGAGTCGTATTA
chr3R_20539521_fpo_tpo	AGCGCAGGAGGTCCACGACGTGCAAGGGTGTTTTCACCTGGAAATCCCGTGCAGTCCATGGCGCTTTatcgtctcccTATAGTGAGTCGTATTA
chr3R_20539551_fpo_tpo	AGCGCAGGAGGTCCACGACGTGCAAGGGTGTTTTTAGCATGGTGACCAGTCCATTTTCGTTTACGTAGGCTTTatcgtctcccTATAGTGAGTCGTATTA
chr3R_20539637_fpo_tpo	AGCGCAGGAGGTCCACGACGTGCAAGGGTGTTTTTAGGTAAGTTATTTTAACTGACCGAGCTCGCTGTCGGTTTatcgtctcccTATAGTGAGTCGTATTA
chr3R_20539674_fpo_tpo	AGCGCAGGAGGTCCACGACGTGCAAGGGTGTTTTAGAAACGGAGCAGGAAAGTGCCGATACCATAGATTTatcgtctcccTATAGTGAGTCGTATTA
chr3R_20539707_fpo_tpo	AGCGCAGGAGGTCCACGACGTGCAAGGGTGTTTTCTGAACGCAGCAGATCAGTCTGAGCCTTGGTTTatcgtctcccTATAGTGAGTCGTATTA
chr3R_20539737_fpo_tpo	AGCGCAGGAGGTCCACGACGTGCAAGGGTGTTTTTCTTGTTGATGAAGCCCATAATGCAGCCTGCTTTTatcgtctcccTATAGTGAGTCGTATTA
chr3R_20539769_fpo_tpo	AGCGCAGGAGGTCCACGACGTGCAAGGGTGTTTTTTCCACATGCCCAACATGTGATCTTTGGTGAGTTTTTatcgtctcccTATAGTGAGTCGTATTA
chr3R_20539803_fpo_tpo	AGCGCAGGAGGTCCACGACGTGCAAGGGTGTTTTTCATGATGGCAAAGAACCACTCCCAGAATGTAAAGGATTTatcgtctcccTATAGTGAGTCGTATTA
chr3R_20539840_fpo_tpo	AGCGCAGGAGGTCCACGACGTGCAAGGGTGTTTTCCGATCGGGCATGGGCTCCTTACAGAATTGTTTatcgtctcccTATAGTGAGTCGTATTA
chr3R_20539870_fpo_tpo	AGCGCAGGAGGTCCACGACGTGCAAGGGTGTTTTGTTCCACGTAATGTACTCAGACCGCTCCTCACGTTTatcgtctcccTATAGTGAGTCGTATTA
chr3R_20539977_fpo_tpo	AGCGCAGGAGGTCCACGACGTGCAAGGGTGTTTTAGGAAATCAAGGTTATCAATGGTCAGAGAACGCCCTTTTatcgtctcccTATAGTGAGTCGTATTA
chr3R_20540013_fpo_tpo	AGCGCAGGAGGTCCACGACGTGCAAGGGTGTTTTGTGCACGATCCGAATTTGATGTTCAACGCGACTTTatcgtctcccTATAGTGAGTCGTATTA
chr3R_20540048_fpo_tpo	AGCGCAGGAGGTCCACGACGTGCAAGGGTGTTTTCAGCTGGGCCCAGGTAACGCGGTCGGTAATTTTatcgtctcccTATAGTGAGTCGTATTA
chr3R_20540078_fpo_tpo	AGCGCAGGAGGTCCACGACGTGCAAGGGTGTTTTCATGAAGGGATCGCGAACAATCTCCGCAAATGCTTTatcgtctcccTATAGTGAGTCGTATTA
chr3R_20540111_fpo_tpo	AGCGCAGGAGGTCCACGACGTGCAAGGGTGTTTTATTGTCCCAAGTAATGGTAGCCCAAGACTGGGGTTTatcgtctcccTATAGTGAGTCGTATTA
chr3R_20540144_fpo_tpo	AGCGCAGGAGGTCCACGACGTGCAAGGGTGTTTTCTCCTGGTTGCCGTGCACAATAACCACCACTTTatcgtctcccTATAGTGAGTCGTATTA
chr3R_20540174_fpo_tpo	AGCGCAGGAGGTCCACGACGTGCAAGGGTGTTTTCGGTAAGGACAGGGTCCACACACGGATCTGTTTatcgtctcccTATAGTGAGTCGTATTA
chr3R_20540204_fpo_tpo	AGCGCAGGAGGTCCACGACGTGCAAGGGTGTTTTGAAATCGTTCACGGTGGTGGTGGTGTAGAAGAACTTTatcgtctcccTATAGTGAGTCGTATTA
chr3R_20540238_fpo_tpo	AGCGCAGGAGGTCCACGACGTGCAAGGGTGTTTTAGGGCGAACTTCTCGTCCATCACGCTCTCATTTatcgtctcccTATAGTGAGTCGTATTA
chr3R_20540268_fpo_tpo	AGCGCAGGAGGTCCACGACGTGCAAGGGTGTTTTGTGCCCTTCTTTTCTGCCCGCTTGATCTTCTTTTatcgtctcccTATAGTGAGTCGTATTA
chr3R_20540299_fpo_tpo	AGCGCAGGAGGTCCACGACGTGCAAGGGTGTTTTTCAGCTGCATGTTTCGGAAGCTGGCGGAGATTTatcgtctcccTATAGTGAGTCGTATTA
chr3R_20540333_fpo_tpo	AGCGCAGGAGGTCCACGACGTGCAAGGGTGTTTTATGGTTGTTTTGCTGATACTCCATAGTGCTAGAGGCGTTTatcgtctcccTATAGTGAGTCGTATTA
chr3R_20540370_fpo_tpo	AGCGCAGGAGGTCCACGACGTGCAAGGGTGTTTTTTTTGAATCTCGCCCGATGATTGACCGGATAGGCTTTatcgtctcccTATAGTGAGTCGTATTA
chr3R_20540405_fpo_tpo	AGCGCAGGAGGTCCACGACGTGCAAGGGTGTTTTACTATTATCCATCTGTGTATTGCGCGTAACGAACCGTTTTatcgtctcccTATAGTGAGTCGTATTA
chr3R_20540516_fpo_tpo	AGCGCAGGAGGTCCACGACGTGCAAGGGTGTTTTTTCTTACCTGACATTATGATGCACTCGACTGTGGGTGTTTatcgtctcccTATAGTGAGTCGTATTA
chr3R_20540553_fpo_tpo	AGCGCAGGAGGTCCACGACGTGCAAGGGTGTTTTGATTGTTGTGAATGCCCAGCTGAGAACCGATTAGCTTTatcgtctcccTATAGTGAGTCGTATTA
chr3R_20540588_fpo_tpo	AGCGCAGGAGGTCCACGACGTGCAAGGGTGTTTTCAACGCACAGACGCTGCGAAGCGTGTGTTGTTTatcgtctcccTATAGTGAGTCGTATTA
chr3R_20540634_fpo_tpo	AGCGCAGGAGGTCCACGACGTGCAAGGGTGTTTTGGGGCTGTTTGTCGACGATAAAGGCAGAGCTTTatcgtctcccTATAGTGAGTCGTATTA
chr3R_20540664_fpo_tpo	AGCGCAGGAGGTCCACGACGTGCAAGGGTGTTTTATACCAGGTTCTTCTGCGCGTTCTGCACCTTTTatcgtctcccTATAGTGAGTCGTATTA
chr3R_20540694_fpo_tpo	AGCGCAGGAGGTCCACGACGTGCAAGGGTGTTTTGTTCAAGCAGATGTGTGAGCTCCGGCTCTTTTTatcgtctcccTATAGTGAGTCGTATTA
chr3R_20540724_fpo_tpo	AGCGCAGGAGGTCCACGACGTGCAAGGGTGTTTTCGGTGACCAGACGTACGCGCATCAGCTCCTTTTatcgtctcccTATAGTGAGTCGTATTA
chr3R_20540754_fpo_tpo	AGCGCAGGAGGTCCACGACGTGCAAGGGTGTTTTTAACGGCAGCCAGCATGTGTGCGATAAAGCTTTatcgtctcccTATAGTGAGTCGTATTA
chr3R_20540784_fpo_tpo	AGCGCAGGAGGTCCACGACGTGCAAGGGTGTTTTTCTCGAGCATCTCAAAGCAGCGCTGGATATCATTTatcgtctcccTATAGTGAGTCGTATTA
chr3R_20540816_fpo_tpo	AGCGCAGGAGGTCCACGACGTGCAAGGGTGTTTTTCCAGGGAGCCCTCATTAAAGGGAGCTCCGTTTatcgtctcccTATAGTGAGTCGTATTA
chr3R_20540851_fpo_tpo	AGCGCAGGAGGTCCACGACGTGCAAGGGTGTTTTGGCTTGCGCTTGTTGGTGGCGCCAGTTCTTTTTatcgtctcccTATAGTGAGTCGTATTA
chr3R_20540881_fpo_tpo	AGCGCAGGAGGTCCACGACGTGCAAGGGTGTTTTGAGCTCGTGTATGACCATCTCGTGCAGCGATTTatcgtctcccTATAGTGAGTCGTATTA
chr3R_20540911_fpo_tpo	AGCGCAGGAGGTCCACGACGTGCAAGGGTGTTTTTTCGTAGTACATAAAGCTGCGACGCATTGTGAGTACGTTTatcgtctcccTATAGTGAGTCGTATTA
chr3R_20540948_fpo_tpo	AGCGCAGGAGGTCCACGACGTGCAAGGGTGTTTTATGGCCGCCTTTTCATCGATAAGACTTCTGTAGGCTTTatcgtctcccTATAGTGAGTCGTATTA
chr3R_20540983_fpo_tpo	AGCGCAGGAGGTCCACGACGTGCAAGGGTGTTTTAGCTTCTGCGTTCGGCGAGGATGTGGAGTTTTTatcgtctcccTATAGTGAGTCGTATTA
chr3R_20541013_fpo_tpo	AGCGCAGGAGGTCCACGACGTGCAAGGGTGTTTTTAGCATGTAACTGTAGTTTTGGGCAAGCAGCTTCAAGTTTatcgtctcccTATAGTGAGTCGTATTA
chr3R_20541050_fpo_tpo	AGCGCAGGAGGTCCACGACGTGCAAGGGTGTTTTGCATTGGCACAGTTGCCAAACTCATTGAGGGTTTatcgtctcccTATAGTGAGTCGTATTA
chr3R_20541081_fpo_tpo	AGCGCAGGAGGTCCACGACGTGCAAGGGTGTTTTACTGCATGATCTGATGTTGCACCTCGTACAGCTTTatcgtctcccTATAGTGAGTCGTATTA
chr3R_20541113_fpo_tpo	AGCGCAGGAGGTCCACGACGTGCAAGGGTGTTTTTCCACCTTGGGTGTGACCATACCGAGGGCTTTTatcgtctcccTATAGTGAGTCGTATTA
chr3R_20541143_fpo_tpo	AGCGCAGGAGGTCCACGACGTGCAAGGGTGTTTTGGGGAGGCAATGCCTGTATTTTGCACATTGTGTTTatcgtctcccTATAGTGAGTCGTATTA
chr3R_20541175_fpo_tpo	AGCGCAGGAGGTCCACGACGTGCAAGGGTGTTTTGATAGGTCCTATGCCCTGAACAACTGGAGGATTGCTTTatcgtctcccTATAGTGAGTCGTATTA
chr3R_20541210_fpo_tpo	AGCGCAGGAGGTCCACGACGTGCAAGGGTGTTTTAGCTGTTGGACACCGCCAGAAGATCACTGGTTTatcgtctcccTATAGTGAGTCGTATTA
chr3R_20541240_fpo_tpo	AGCGCAGGAGGTCCACGACGTGCAAGGGTGTTTTGGTCCACCATGTACCCGGTAACCATGGGCGTTTatcgtctcccTATAGTGAGTCGTATTA
chr3R_20541272_fpo_tpo	AGCGCAGGAGGTCCACGACGTGCAAGGGTGTTTTTTGTTCATGTTGTAGGGATTTAGCGGCATTGATTGGCTTTatcgtctcccTATAGTGAGTCGTATTA
chr3R_20541312_fpo_tpo	AGCGCAGGAGGTCCACGACGTGCAAGGGTGTTTTCGGTTGCAGCCACGCTCTTCTCGGTGACCATTTatcgtctcccTATAGTGAGTCGTATTA
chr3R_20541353_fpo_tpo	AGCGCAGGAGGTCCACGACGTGCAAGGGTGTTTTTTTTGTAGACCGCTGCGCAGATGCGTGTACTTTatcgtctcccTATAGTGAGTCGTATTA
chr3R_20541383_fpo_tpo	AGCGCAGGAGGTCCACGACGTGCAAGGGTGTTTTAGCTCAACGGCGGAGATGCGTTGGATGAGGTTTatcgtctcccTATAGTGAGTCGTATTA
chr3R_20541413_fpo_tpo	AGCGCAGGAGGTCCACGACGTGCAAGGGTGTTTTGCGCAAAGCTCCACCACCCGGAACTTGAGGTTTatcgtctcccTATAGTGAGTCGTATTA
chr3R_20541449_fpo_tpo	AGCGCAGGAGGTCCACGACGTGCAAGGGTGTTTTTCGCTGGCGGTGCGCGTGGATAGAAGCTTTTTTTatcgtctcccTATAGTGAGTCGTATTA
chr3R_20541480_fpo_tpo	AGCGCAGGAGGTCCACGACGTGCAAGGGTGTTTTGCTGCAGATCTTCGTTGAACTTTAGGGCCACGTTTatcgtctcccTATAGTGAGTCGTATTA
chr3R_20541512_fpo_tpo	AGCGCAGGAGGTCCACGACGTGCAAGGGTGTTTTCGCTCTAACTGATCGGTAGTGTTGGGCGTTATTTGTTTTatcgtctcccTATAGTGAGTCGTATTA
chr3R_20541603_fpo_tpo	AGCGCAGGAGGTCCACGACGTGCAAGGGTGTTTTAGCGTACTTATTATTCGTTCGTAAGCTGCTGCTGTCTTTTatcgtctcccTATAGTGAGTCGTATTA
chr3R_20541657_fpo_tpo	AGCGCAGGAGGTCCACGACGTGCAAGGGTGTTTTCCCCAACTCCCCACTCTACTCACATTATCCTGTCTTTatcgtctcccTATAGTGAGTCGTATTA
chr3R_20541702_fpo_tpo	AGCGCAGGAGGTCCACGACGTGCAAGGGTGTTTTGTGCCAAGCAGAGGCGCAGCTCGAGCATACTTTatcgtctcccTATAGTGAGTCGTATTA
chr3R_20541732_fpo_tpo	AGCGCAGGAGGTCCACGACGTGCAAGGGTGTTTTCCTTCTCCTCGTAGTAAGCCGCCATACGCTTTTatcgtctcccTATAGTGAGTCGTATTA
chr3R_20541762_fpo_tpo	AGCGCAGGAGGTCCACGACGTGCAAGGGTGTTTTGCTCGCAGTCGACATGGCTGGAGATGCGCTTTTTatcgtctcccTATAGTGAGTCGTATTA
chr3R_20541793_fpo_tpo	AGCGCAGGAGGTCCACGACGTGCAAGGGTGTTTTCCACAAGCTCATGCTCTTGCTCTACCCGATGTTTatcgtctcccTATAGTGAGTCGTATTA
chr3R_20541848_fpo_tpo	AGCGCAGGAGGTCCACGACGTGCAAGGGTGTTTTTGTATGCTAAGCTGTGACAGCTGAATGTGTATGGTGATTTatcgtctcccTATAGTGAGTCGTATTA
chr3R_20541953_fpo_tpo	AGCGCAGGAGGTCCACGACGTGCAAGGGTGTTTTTGGCTCTTGGGCCGATCAATGTCCTGCTGGTTTatcgtctcccTATAGTGAGTCGTATTA
chr3R_20541983_fpo_tpo	AGCGCAGGAGGTCCACGACGTGCAAGGGTGTTTTTTTCCACAGGCAAATGAGTCTGAGGCGTCCTTTatcgtctcccTATAGTGAGTCGTATTA
chr3R_20542173_fpo_tpo	AGCGCAGGAGGTCCACGACGTGCAAGGGTGTTTTATGTGATGTGATGACGGCTATGGTTTTGTGCGATTTatcgtctcccTATAGTGAGTCGTATTA
chr3R_20542214_fpo_tpo	AGCGCAGGAGGTCCACGACGTGCAAGGGTGTTTTTGCGACCCCAGTCTGACTTTTAACAATATTTGCACTGTTTatcgtctcccTATAGTGAGTCGTATTA
chr3R_20542251_fpo_tpo	AGCGCAGGAGGTCCACGACGTGCAAGGGTGTTTTCAGCTCGCATCGAGTACGAGTATCCCATAAAGACGTTTatcgtctcccTATAGTGAGTCGTATTA
chr3R_20542291_fpo_tpo	AGCGCAGGAGGTCCACGACGTGCAAGGGTGTTTTTTGTTGACTTATCTTTCAAGCTTTGGGTCTCCCCTCGTTTatcgtctcccTATAGTGAGTCGTATTA
chr3R_20542621_fpo_tpo	AGCGCAGGAGGTCCACGACGTGCAAGGGTGTTTTCTGTATAATTTCAGAGGAGGAAGCAGATCTCCCAGCCTTTatcgtctcccTATAGTGAGTCGTATTA
chr3R_20542658_fpo_tpo	AGCGCAGGAGGTCCACGACGTGCAAGGGTGTTTTGTGTCGTGAGCTCATAGAACATGGCTTTATGAGCGCTTTatcgtctcccTATAGTGAGTCGTATTA
chr3R_20542694_fpo_tpo	AGCGCAGGAGGTCCACGACGTGCAAGGGTGTTTTGGTAAAGAGCCCAATGAATGCGACCATGCTGGTTTatcgtctcccTATAGTGAGTCGTATTA
chr3R_20542818_fpo_tpo	AGCGCAGGAGGTCCACGACGTGCAAGGGTGTTTTAAAACGAACCAAACCAACGCGTGAGGTGAATTCGTTTatcgtctcccTATAGTGAGTCGTATTA
chr3R_20542852_fpo_tpo	AGCGCAGGAGGTCCACGACGTGCAAGGGTGTTTTAGGCGAACCGAACAACAGGTGTGAAAATTAATTGCATTTatcgtctcccTATAGTGAGTCGTATTA
chr3R_20542897_fpo_tpo	AGCGCAGGAGGTCCACGACGTGCAAGGGTGTTTTGAGTCCGAGTCCGAGTGCGATCCGTGGGGAATTTatcgtctcccTATAGTGAGTCGTATTA
chr3R_20542935_fpo_tpo	AGCGCAGGAGGTCCACGACGTGCAAGGGTGTTTTCTTTATGGCCATGCTAAATAGTGCTGATAAGGCAGCCTTTatcgtctcccTATAGTGAGTCGTATTA
chr3R_20542990_fpo_tpo	AGCGCAGGAGGTCCACGACGTGCAAGGGTGTTTTCGACGTCGTTGGCAACCGGTCGAACCCTTCTTTatcgtctcccTATAGTGAGTCGTATTA
chr3R_20543020_fpo_tpo	AGCGCAGGAGGTCCACGACGTGCAAGGGTGTTTTTCCTTTGTGCCGCGATGATTCTTAGCCAAGTTTTatcgtctcccTATAGTGAGTCGTATTA
chr3R_20543051_fpo_tpo	AGCGCAGGAGGTCCACGACGTGCAAGGGTGTTTTCCGCACCACCGGCGACAATTCCTTGTCGTCTTTatcgtctcccTATAGTGAGTCGTATTA
chr3R_20543081_fpo_tpo	AGCGCAGGAGGTCCACGACGTGCAAGGGTGTTTTGAAACGTGACCGTAAATGAGCGGTAATCCAGACGTTTatcgtctcccTATAGTGAGTCGTATTA
chr3R_20543219_fpo_tpo	AGCGCAGGAGGTCCACGACGTGCAAGGGTGTTTTAAAAGGCCAGCGCGACGCTCACGTAGCAAATTTatcgtctcccTATAGTGAGTCGTATTA
chr3R_20543251_fpo_tpo	AGCGCAGGAGGTCCACGACGTGCAAGGGTGTTTTTGAATGGCCCAAGAAAACGAAGAAGTTGAAAGAGTGGTTTatcgtctcccTATAGTGAGTCGTATTA
chr3R_20543353_fpo_tpo	AGCGCAGGAGGTCCACGACGTGCAAGGGTGTTTTGATAAGGATCTAATGGCCGAAACAAGCCCGAAAATGCTTTatcgtctcccTATAGTGAGTCGTATTA
chr3R_20543390_fpo_tpo	AGCGCAGGAGGTCCACGACGTGCAAGGGTGTTTTAGCCCAAGCGAAGGGACTTTAGGGATGGAGTTTatcgtctcccTATAGTGAGTCGTATTA
chr3R_20543420_fpo_tpo	AGCGCAGGAGGTCCACGACGTGCAAGGGTGTTTTGAGGTGGATGATCAAAACAGGTCGCACCGATTTatcgtctcccTATAGTGAGTCGTATTA
chr3R_20543458_fpo_tpo	AGCGCAGGAGGTCCACGACGTGCAAGGGTGTTTTCCCCAGGAACCGCATTCGAGTTCGGATGTGTTTatcgtctcccTATAGTGAGTCGTATTA
chr3R_20543488_fpo_tpo	AGCGCAGGAGGTCCACGACGTGCAAGGGTGTTTTCGGCTCACTAGGTACGAGAGTCAGGGAGTCATTTatcgtctcccTATAGTGAGTCGTATTA
chr3R_20543519_fpo_tpo	AGCGCAGGAGGTCCACGACGTGCAAGGGTGTTTTGTCAGCTTAGGTAGACGGAACCAATGCGACTGTTTTatcgtctcccTATAGTGAGTCGTATTA
chr3R_20543552_fpo_tpo	AGCGCAGGAGGTCCACGACGTGCAAGGGTGTTTTGCGGTGTGTGGTGGTAAAAGGTAGTTTGGATTCGTTTatcgtctcccTATAGTGAGTCGTATTA
chr3R_20543586_fpo_tpo	AGCGCAGGAGGTCCACGACGTGCAAGGGTGTTTTCCCGCAGGCAGGTTTCTTTCTATTCATAAGTCAGTGCTTTatcgtctcccTATAGTGAGTCGTATTA
chr3R_20543661_fpo_tpo	AGCGCAGGAGGTCCACGACGTGCAAGGGTGTTTTTAGTCCACAGTAAAGTGGTTCAAGGTTCTGGTTTGCTTTTatcgtctcccTATAGTGAGTCGTATTA
chr3R_20543698_fpo_tpo	AGCGCAGGAGGTCCACGACGTGCAAGGGTGTTTTTCGGATGCCTCTAATGTGCCAAGTCAGCTGTTTatcgtctcccTATAGTGAGTCGTATTA
chr3R_20543771_fpo_tpo	AGCGCAGGAGGTCCACGACGTGCAAGGGTGTTTTCTTATTAGGAGTACCGTCGAATTGCGGCCTTAGAAGTTTTatcgtctcccTATAGTGAGTCGTATTA
chr3R_20543847_fpo_tpo	AGCGCAGGAGGTCCACGACGTGCAAGGGTGTTTTTACTAGAGACACACAATTGCATCCGAGGTGAGACACCTTTatcgtctcccTATAGTGAGTCGTATTA
chr3R_20543884_fpo_tpo	AGCGCAGGAGGTCCACGACGTGCAAGGGTGTTTTCGCAACGAGGGTTATCGATGGAAAAGCTTCGATTTatcgtctcccTATAGTGAGTCGTATTA
chr3R_20543931_fpo_tpo	AGCGCAGGAGGTCCACGACGTGCAAGGGTGTTTTAGCCTCGATCTGGCTGATGTTTTGATTTCTCGTATCGTTTatcgtctcccTATAGTGAGTCGTATTA
chr3R_20543968_fpo_tpo	AGCGCAGGAGGTCCACGACGTGCAAGGGTGTTTTATTAGCCGGTTTTATGGGGAACTGTTCCTGATCTCATTTatcgtctcccTATAGTGAGTCGTATTA
chr3R_20544004_fpo_tpo	AGCGCAGGAGGTCCACGACGTGCAAGGGTGTTTTCTTGGGTTATCTGAGTCGAGCAGTGGCTGTCATTTatcgtctcccTATAGTGAGTCGTATTA
chr3R_20544036_fpo_tpo	AGCGCAGGAGGTCCACGACGTGCAAGGGTGTTTTGGTGGCTGTGAGCAGACTGTTTACAAACAATTTGCTTTTatcgtctcccTATAGTGAGTCGTATTA
chr3R_20544072_fpo_tpo	AGCGCAGGAGGTCCACGACGTGCAAGGGTGTTTTATGCGATAGCCAATCGCCGTATTGACACAATGGTTTatcgtctcccTATAGTGAGTCGTATTA
chr3R_20544189_fpo_tpo	AGCGCAGGAGGTCCACGACGTGCAAGGGTGTTTTTACCGATCGATTGAATGAGCTCAACTAAGGGTTTGGTTTTatcgtctcccTATAGTGAGTCGTATTA
chr3R_20544229_fpo_tpo	AGCGCAGGAGGTCCACGACGTGCAAGGGTGTTTTTTTGACTGCCCGCTTTTATACCCGAAACTTTTCACTTTTTatcgtctcccTATAGTGAGTCGTATTA
chr3R_20544267_fpo_tpo	AGCGCAGGAGGTCCACGACGTGCAAGGGTGTTTTATAAGGCGCAAACGTGAATGACAAAGTAAGTATGGCCTTTatcgtctcccTATAGTGAGTCGTATTA
chr3R_20544384_fpo_tpo	AGCGCAGGAGGTCCACGACGTGCAAGGGTGTTTTTTATTACCATGCTCTGATAGCGCATTGACCAAAAGGCTTTatcgtctcccTATAGTGAGTCGTATTA
chr3R_20544435_fpo_tpo	AGCGCAGGAGGTCCACGACGTGCAAGGGTGTTTTTGCCATGAAAGATTGCGTATGGATTAGGTGGAAAACCTTTatcgtctcccTATAGTGAGTCGTATTA
chr3R_20544492_fpo_tpo	AGCGCAGGAGGTCCACGACGTGCAAGGGTGTTTTAATTTACTAACTTCAAATAGCCCTCAACGGCTTCGCGTTTatcgtctcccTATAGTGAGTCGTATTA
chr3R_20544546_fpo_tpo	AGCGCAGGAGGTCCACGACGTGCAAGGGTGTTTTTTCGTTTATTAGGAACTGCGAAACTATTGACCGCCGTTTTatcgtctcccTATAGTGAGTCGTATTA
chr3R_20544640_fpo_tpo	AGCGCAGGAGGTCCACGACGTGCAAGGGTGTTTTATTATGTTAATTTACGCACATCGCCTCTTCGAGGGCCTTTatcgtctcccTATAGTGAGTCGTATTA
chr3R_20544743_fpo_tpo	AGCGCAGGAGGTCCACGACGTGCAAGGGTGTTTTAAAATGCATGGATGGATGACTGGGTGGCCATTTatcgtctcccTATAGTGAGTCGTATTA
chr3R_20544807_fpo_tpo	AGCGCAGGAGGTCCACGACGTGCAAGGGTGTTTTTTTTGGCCATGTGCTGTCTTTTGGGACCAAATCGTTTatcgtctcccTATAGTGAGTCGTATTA
chr3R_20544991_fpo_tpo	AGCGCAGGAGGTCCACGACGTGCAAGGGTGTTTTCTGATGATGCTCCCAAGAAATCCAGTTTTCTTTCCGCTTTatcgtctcccTATAGTGAGTCGTATTA
chr3R_20545031_fpo_tpo	AGCGCAGGAGGTCCACGACGTGCAAGGGTGTTTTCCGCCGCACGAGCAGCAAACGCTGAATGAATTTatcgtctcccTATAGTGAGTCGTATTA
chr3R_20545350_fpo_tpo	AGCGCAGGAGGTCCACGACGTGCAAGGGTGTTTTTTATGTTTGCATTATCGAACTTCCTGCGATAAGCGCCTTTatcgtctcccTATAGTGAGTCGTATTA
chr3R_20545411_fpo_tpo	AGCGCAGGAGGTCCACGACGTGCAAGGGTGTTTTAAGAATTATGCGCTTCTTGCACAATTTCAAGCGCATGTTTatcgtctcccTATAGTGAGTCGTATTA
chr3R_20545525_fpo_tpo	AGCGCAGGAGGTCCACGACGTGCAAGGGTGTTTTAACCCTTAGTAGCATGCTTTTGGCTACAATTCTCGGATTTatcgtctcccTATAGTGAGTCGTATTA
chr3R_20545666_fpo_tpo	AGCGCAGGAGGTCCACGACGTGCAAGGGTGTTTTTTTTCGCCTTGCTTTGTAGCTAAAACATCGGCCGTTTatcgtctcccTATAGTGAGTCGTATTA
chr3R_20545700_fpo_tpo	AGCGCAGGAGGTCCACGACGTGCAAGGGTGTTTTGCATTAAGTTTACCGCAAAAGCCGCGATAACCGTTTatcgtctcccTATAGTGAGTCGTATTA
chr3R_20545757_fpo_tpo	AGCGCAGGAGGTCCACGACGTGCAAGGGTGTTTTCCCCGCACGACCCCACCAACTTTAGCGATTTTTatcgtctcccTATAGTGAGTCGTATTA
chr3R_20545814_fpo_tpo	AGCGCAGGAGGTCCACGACGTGCAAGGGTGTTTTATGTGAGTTTGTTTAGTCGGTAGAGGGAGATGGAGGTTTTatcgtctcccTATAGTGAGTCGTATTA
chr3R_20545864_fpo_tpo	AGCGCAGGAGGTCCACGACGTGCAAGGGTGTTTTTACTTAGTTGGTTGCAGGCAAATATGTTAGTCGGCGTTTTatcgtctcccTATAGTGAGTCGTATTA
chr3R_20545905_fpo_tpo	AGCGCAGGAGGTCCACGACGTGCAAGGGTGTTTTTATACGCGGTTGTAAATGTTCACACATGTCCACAGGGTTTatcgtctcccTATAGTGAGTCGTATTA
chr3R_20545942_fpo_tpo	AGCGCAGGAGGTCCACGACGTGCAAGGGTGTTTTGCTTCTGCGCCAAATGGAGAGGTGAATGAGATTTatcgtctcccTATAGTGAGTCGTATTA
chr3R_20546007_fpo_tpo	AGCGCAGGAGGTCCACGACGTGCAAGGGTGTTTTAACGTGTATACAACAGACCTCCACAGACCTCAAAAGCTTTatcgtctcccTATAGTGAGTCGTATTA
chr3R_20546044_fpo_tpo	AGCGCAGGAGGTCCACGACGTGCAAGGGTGTTTTGCCTCAAGCGCGCAAACACGAGTATATTTCGATTTatcgtctcccTATAGTGAGTCGTATTA
chr3R_20546076_fpo_tpo	AGCGCAGGAGGTCCACGACGTGCAAGGGTGTTTTCCACAAGCACAACAAATGTGTAACGAACGAAGCTCTTTTatcgtctcccTATAGTGAGTCGTATTA
chr3R_20546196_fpo_tpo	AGCGCAGGAGGTCCACGACGTGCAAGGGTGTTTTTTGACGTCTATCGAAGAAGAGCATTCGAAGAATCGCCTTTatcgtctcccTATAGTGAGTCGTATTA
chr3R_20546281_fpo_tpo	AGCGCAGGAGGTCCACGACGTGCAAGGGTGTTTTAAAACGCTTTCTTAGCACCCGGAAGTTTGACAGTTTTatcgtctcccTATAGTGAGTCGTATTA
chr3R_20546381_fpo_tpo	AGCGCAGGAGGTCCACGACGTGCAAGGGTGTTTTAATCTACCTAGCTTCACAGTTAAGCAGTATGCGCACATTTatcgtctcccTATAGTGAGTCGTATTA
chr3R_20546421_fpo_tpo	AGCGCAGGAGGTCCACGACGTGCAAGGGTGTTTTAAAACTAGTGCCTCCTGCGACCTTGAGCCTTTTatcgtctcccTATAGTGAGTCGTATTA
chr3R_20546469_fpo_tpo	AGCGCAGGAGGTCCACGACGTGCAAGGGTGTTTTAAACCAGTGCATACAATGAAAGTGGTTTGCCAATTGCTTTatcgtctcccTATAGTGAGTCGTATTA
chr3R_20546533_fpo_tpo	AGCGCAGGAGGTCCACGACGTGCAAGGGTGTTTTTTTTGCATCCGTTGTTTGTTGTGGGCTGTGTGTTTatcgtctcccTATAGTGAGTCGTATTA
chr3R_20546684_fpo_tpo	AGCGCAGGAGGTCCACGACGTGCAAGGGTGTTTTTTCTTGACCAACGGATTGTGTTTGCCTATTTGTACGGTTTatcgtctcccTATAGTGAGTCGTATTA
chr3R_20546738_fpo_tpo	AGCGCAGGAGGTCCACGACGTGCAAGGGTGTTTTTGTATCTGTGCGCACGAGATACAGATTCTCAACAAGCTTTatcgtctcccTATAGTGAGTCGTATTA
chr3R_20546776_fpo_tpo	AGCGCAGGAGGTCCACGACGTGCAAGGGTGTTTTCTCGCCGGCCAGCTGCCCACTCAAAAGTTGTTTatcgtctcccTATAGTGAGTCGTATTA
chr3R_20546856_fpo_tpo	AGCGCAGGAGGTCCACGACGTGCAAGGGTGTTTTAAATACGATGAGAAATGGCATGATAGACAGGGGAGGGTTTatcgtctcccTATAGTGAGTCGTATTA
chr3R_20546893_fpo_tpo	AGCGCAGGAGGTCCACGACGTGCAAGGGTGTTTTGGGAGGAAGAAAGAGGAAACAGCCCAGTTGCTTTatcgtctcccTATAGTGAGTCGTATTA
chr3R_20546960_fpo_tpo	AGCGCAGGAGGTCCACGACGTGCAAGGGTGTTTTAAATGCCGAATGGGCGCATTTTAGATAAGCATTTGGTTTTatcgtctcccTATAGTGAGTCGTATTA
chr3R_20546997_fpo_tpo	AGCGCAGGAGGTCCACGACGTGCAAGGGTGTTTTTGGATGATGACTCATCGTCTTCGAGCACCAGGTTTatcgtctcccTATAGTGAGTCGTATTA
chr3R_20547029_fpo_tpo	AGCGCAGGAGGTCCACGACGTGCAAGGGTGTTTTCAATCGTTACTCCACACACCGAGCCACTTTGTTTTatcgtctcccTATAGTGAGTCGTATTA
chr3R_20547105_fpo_tpo	AGCGCAGGAGGTCCACGACGTGCAAGGGTGTTTTTCTGCAGATTCAGATGGAGAATAATCCCCGTAAGCAGTTTatcgtctcccTATAGTGAGTCGTATTA
chr3R_20547142_fpo_tpo	AGCGCAGGAGGTCCACGACGTGCAAGGGTGTTTTTATGCACACACAATATCTGGCCTATTGCCACAGCTTTatcgtctcccTATAGTGAGTCGTATTA
chr3R_20547177_fpo_tpo	AGCGCAGGAGGTCCACGACGTGCAAGGGTGTTTTAAAATTCTGGAAAACGTGTTATCTGCAAAGTGGGCGTTTTatcgtctcccTATAGTGAGTCGTATTA
chr3R_20547253_fpo_tpo	AGCGCAGGAGGTCCACGACGTGCAAGGGTGTTTTTTCATGCGAATTGAAAAGCTCCAAGGAATCCAAGTGCTTTatcgtctcccTATAGTGAGTCGTATTA
chr3R_20547290_fpo_tpo	AGCGCAGGAGGTCCACGACGTGCAAGGGTGTTTTGGCAAGTGGAAAGTTTTATGGCAGCAGCCCTTTatcgtctcccTATAGTGAGTCGTATTA
chr3R_20547352_fpo_tpo	AGCGCAGGAGGTCCACGACGTGCAAGGGTGTTTTATAAAAGGTAAGTTGGGACAGTGATACCTCGTTGCGCTTTatcgtctcccTATAGTGAGTCGTATTA
chr3R_20547696_fpo_tpo	AGCGCAGGAGGTCCACGACGTGCAAGGGTGTTTTGGGGAAAATTTGTATGGGCATGACATCAAAGTTGGGATTTatcgtctcccTATAGTGAGTCGTATTA
chr3R_20547733_fpo_tpo	AGCGCAGGAGGTCCACGACGTGCAAGGGTGTTTTTTGTTATGCCCGTAGAGCTTTGGTTGGGGTCTTTatcgtctcccTATAGTGAGTCGTATTA
chr3R_20547764_fpo_tpo	AGCGCAGGAGGTCCACGACGTGCAAGGGTGTTTTACTACAATTTCCTCGGCCCTTAGTATGGCGTCCTTTatcgtctcccTATAGTGAGTCGTATTA
chr3R_20547797_fpo_tpo	AGCGCAGGAGGTCCACGACGTGCAAGGGTGTTTTAAGCATTTCTGACCACTTCGAAAACCGACGATTGCTTTatcgtctcccTATAGTGAGTCGTATTA
chr3R_20547832_fpo_tpo	AGCGCAGGAGGTCCACGACGTGCAAGGGTGTTTTAAACACCCAAGCGCGGGTGTGCTGCCTTTGTTTatcgtctcccTATAGTGAGTCGTATTA
chr3R_20547893_fpo_tpo	AGCGCAGGAGGTCCACGACGTGCAAGGGTGTTTTTTTTGCTTTCTGCTGCTTCGACATTTGTGCCAGTTTatcgtctcccTATAGTGAGTCGTATTA
chr3R_20547965_fpo_tpo	AGCGCAGGAGGTCCACGACGTGCAAGGGTGTTTTTATAAACAACGCACACACTTACGATTGCCCTGTGAGATTTatcgtctcccTATAGTGAGTCGTATTA
chr3R_20548047_fpo_tpo	AGCGCAGGAGGTCCACGACGTGCAAGGGTGTTTTAATAAGCATGCCTCAGTGTTCTTTTCCTCGTGGTTGTTTatcgtctcccTATAGTGAGTCGTATTA
chr3R_20548083_fpo_tpo	AGCGCAGGAGGTCCACGACGTGCAAGGGTGTTTTTGTGGGTGTACGCCGTACATCGACAATGGATTTatcgtctcccTATAGTGAGTCGTATTA
chr3R_20548157_fpo_tpo	AGCGCAGGAGGTCCACGACGTGCAAGGGTGTTTTCCCCACCACCACCACTTTGCCACACCAAGTTTTatcgtctcccTATAGTGAGTCGTATTA
chr3R_20548197_fpo_tpo	AGCGCAGGAGGTCCACGACGTGCAAGGGTGTTTTTAATCATTTATCGTTGCTGCTCGCCTGACATTTTGCATTTatcgtctcccTATAGTGAGTCGTATTA
chr3R_20548237_fpo_tpo	AGCGCAGGAGGTCCACGACGTGCAAGGGTGTTTTTGTTTGTCGGCTTTTGTTTCGTCTAACGAGAAACACCTTTatcgtctcccTATAGTGAGTCGTATTA
chr3R_20548282_fpo_tpo	AGCGCAGGAGGTCCACGACGTGCAAGGGTGTTTTTGGGTTATATTGAGCTAAGTAATGTGTCGGCACACGGTTTatcgtctcccTATAGTGAGTCGTATTA
chr3R_20548319_fpo_tpo	AGCGCAGGAGGTCCACGACGTGCAAGGGTGTTTTTTTCTTATCACCACATAATGCTCGTTCCGCGAACAGATTTatcgtctcccTATAGTGAGTCGTATTA
chr3R_20548356_fpo_tpo	AGCGCAGGAGGTCCACGACGTGCAAGGGTGTTTTTCAATGTTTGTTGTCACACTTGCCCCGATGACCTTTatcgtctcccTATAGTGAGTCGTATTA
chr3R_20548519_fpo_tpo	AGCGCAGGAGGTCCACGACGTGCAAGGGTGTTTTTTGGGTATCACTCAGTTATCAGTCTTGTGTTGGTGCTTTTatcgtctcccTATAGTGAGTCGTATTA
chr3R_20548658_fpo_tpo	AGCGCAGGAGGTCCACGACGTGCAAGGGTGTTTTAATTCCAATAAATGGGACTCCTTATCAGCGGAGTGCATTTatcgtctcccTATAGTGAGTCGTATTA
chr3R_20549017_fpo_tpo	AGCGCAGGAGGTCCACGACGTGCAAGGGTGTTTTGGGGCCATCTACTACCACCAGAAAAGCATTTTGCTTTatcgtctcccTATAGTGAGTCGTATTA
chr3R_20549056_fpo_tpo	AGCGCAGGAGGTCCACGACGTGCAAGGGTGTTTTATAAGCAGGCACAATATGTGTAAGTACAGTAGGCCCCTTTatcgtctcccTATAGTGAGTCGTATTA
chr3R_20549093_fpo_tpo	AGCGCAGGAGGTCCACGACGTGCAAGGGTGTTTTCAATCTATTGAAGGCGCAGCAGAGTGCTCCATTTatcgtctcccTATAGTGAGTCGTATTA
chr3R_20549139_fpo_tpo	AGCGCAGGAGGTCCACGACGTGCAAGGGTGTTTTTGCAACGCAATAAACGACTTTGATAACGAGGTGTCAATTTatcgtctcccTATAGTGAGTCGTATTA
chr3R_20549180_fpo_tpo	AGCGCAGGAGGTCCACGACGTGCAAGGGTGTTTTACAAAGTAAATAACGAGAGTCGCCGATAAGAAGCCGGTTTatcgtctcccTATAGTGAGTCGTATTA
chr3R_20549220_fpo_tpo	AGCGCAGGAGGTCCACGACGTGCAAGGGTGTTTTGATTTGCGCTTGAGGATAGTGATTCGCATAATAGCGCTTTatcgtctcccTATAGTGAGTCGTATTA
chr3R_20549292_fpo_tpo	AGCGCAGGAGGTCCACGACGTGCAAGGGTGTTTTTAACTTTAAACACATGTGGTGGACTGGATTGGTGGCTTTatcgtctcccTATAGTGAGTCGTATTA
chr3R_20549351_fpo_tpo	AGCGCAGGAGGTCCACGACGTGCAAGGGTGTTTTATATGTTCAAATCTGACGGGAGTGAGTTCCAACACGATTTatcgtctcccTATAGTGAGTCGTATTA
chr3R_20549391_fpo_tpo	AGCGCAGGAGGTCCACGACGTGCAAGGGTGTTTTAGAAGAACTAATTGGGGAAACGAACTTTGAGCACCCTTTTatcgtctcccTATAGTGAGTCGTATTA
chr3R_20549688_fpo_tpo	AGCGCAGGAGGTCCACGACGTGCAAGGGTGTTTTGTTGACATAAACGAAGAAACCCCTCTGCCAACTAACCTTTatcgtctcccTATAGTGAGTCGTATTA
chr3R_20549725_fpo_tpo	AGCGCAGGAGGTCCACGACGTGCAAGGGTGTTTTTATGTAAGTTGACCGTCCACCTGGCCATTGATTGGTTTatcgtctcccTATAGTGAGTCGTATTA
chr3R_20549760_fpo_tpo	AGCGCAGGAGGTCCACGACGTGCAAGGGTGTTTTAGGACCCACTATGACCAATGATAATCTACGGTGTCCATTTatcgtctcccTATAGTGAGTCGTATTA
chr3R_20549797_fpo_tpo	AGCGCAGGAGGTCCACGACGTGCAAGGGTGTTTTCAGCAATGCGATCGGGTTTATCAAATGTGAAACGCTTTatcgtctcccTATAGTGAGTCGTATTA
chr3R_20549832_fpo_tpo	AGCGCAGGAGGTCCACGACGTGCAAGGGTGTTTTCAAGGGGTTAGCTAACGTCGGCGTCGCTGATTTatcgtctcccTATAGTGAGTCGTATTA
chr3R_20549862_fpo_tpo	AGCGCAGGAGGTCCACGACGTGCAAGGGTGTTTTCAATCGTAATTTGTCCGAAGTGGTAGAAGCCAGCCTTTatcgtctcccTATAGTGAGTCGTATTA
chr3R_20549897_fpo_tpo	AGCGCAGGAGGTCCACGACGTGCAAGGGTGTTTTGGGTTATAGCCAGGCCAAGAAGTCATGGTGGTTTatcgtctcccTATAGTGAGTCGTATTA
chr3R_20549956_fpo_tpo	AGCGCAGGAGGTCCACGACGTGCAAGGGTGTTTTGGGCAGTAAGCGACCGACGACAGCGAGCAATTTatcgtctcccTATAGTGAGTCGTATTA
chr3R_20549986_fpo_tpo	AGCGCAGGAGGTCCACGACGTGCAAGGGTGTTTTGATAAAAGTGTTGAGCGCGCAGAAGTCGGCGTTTatcgtctcccTATAGTGAGTCGTATTA
chr3R_20550030_fpo_tpo	AGCGCAGGAGGTCCACGACGTGCAAGGGTGTTTTAGAGTAGCATGTGAATATGAGAATGATAGGGCCCCGTTTTatcgtctcccTATAGTGAGTCGTATTA
chr3R_20550111_fpo_tpo	AGCGCAGGAGGTCCACGACGTGCAAGGGTGTTTTTGTGTTGCCAAATGTTGTGATACCAGGTGTTGAATCGTTTatcgtctcccTATAGTGAGTCGTATTA
chr3R_20550148_fpo_tpo	AGCGCAGGAGGTCCACGACGTGCAAGGGTGTTTTGGCCCCAACACATGGGATTAATTTACCAATGCCTTTTatcgtctcccTATAGTGAGTCGTATTA
chr3R_20550258_fpo_tpo	AGCGCAGGAGGTCCACGACGTGCAAGGGTGTTTTTTTAGTTTTATAGCCTCGCTTTCTCGCTGTGCAAGGGTTTatcgtctcccTATAGTGAGTCGTATTA
chr3R_20550295_fpo_tpo	AGCGCAGGAGGTCCACGACGTGCAAGGGTGTTTTAGCGAGTGGGACGGTGAGATGGGGAACAGCTTTatcgtctcccTATAGTGAGTCGTATTA
chr3R_20550330_fpo_tpo	AGCGCAGGAGGTCCACGACGTGCAAGGGTGTTTTTACTCGATATCAGTGTTGTTGTTGCTGCCATTTGTGCTTTatcgtctcccTATAGTGAGTCGTATTA
chr3R_20550397_fpo_tpo	AGCGCAGGAGGTCCACGACGTGCAAGGGTGTTTTTTTTATGGGCTTTCCAGGAAACAACAATGAACGGGGTTTatcgtctcccTATAGTGAGTCGTATTA
chr3R_20550433_fpo_tpo	AGCGCAGGAGGTCCACGACGTGCAAGGGTGTTTTAAGAAGAAGACCGGGAAACAGGAGCGTGAAGATTTatcgtctcccTATAGTGAGTCGTATTA
chr3R_20550503_fpo_tpo	AGCGCAGGAGGTCCACGACGTGCAAGGGTGTTTTAATAAAGCGTCAAGTGGAAACACATGATGATGGTGCATTTatcgtctcccTATAGTGAGTCGTATTA
chr3R_20550540_fpo_tpo	AGCGCAGGAGGTCCACGACGTGCAAGGGTGTTTTTCGAATTTGTGGCCAAAAGGCAGAGAACCTTCGTTTatcgtctcccTATAGTGAGTCGTATTA
chr3R_20550580_fpo_tpo	AGCGCAGGAGGTCCACGACGTGCAAGGGTGTTTTCTTGCGGAACCACCACACGCCCACCCACATTATTTatcgtctcccTATAGTGAGTCGTATTA
chr3R_20550612_fpo_tpo	AGCGCAGGAGGTCCACGACGTGCAAGGGTGTTTTTTTGCGCAGTGCACATTTGCAGCGGAGTCCTTTatcgtctcccTATAGTGAGTCGTATTA
chr3R_20550642_fpo_tpo	AGCGCAGGAGGTCCACGACGTGCAAGGGTGTTTTTCCCACCCACACACGCATTTATATACGTACCCCTTTatcgtctcccTATAGTGAGTCGTATTA
chr3R_20550715_fpo_tpo	AGCGCAGGAGGTCCACGACGTGCAAGGGTGTTTTATTTACCTTTGGTACACAAACACCAACGCACAACACTTTTatcgtctcccTATAGTGAGTCGTATTA
chr3R_20550752_fpo_tpo	AGCGCAGGAGGTCCACGACGTGCAAGGGTGTTTTGTGTAAACACACACGGCTGGCTGGTATCGGTTTatcgtctcccTATAGTGAGTCGTATTA
chr3R_20550782_fpo_tpo	AGCGCAGGAGGTCCACGACGTGCAAGGGTGTTTTTTAGTTTGTATTGGTACGCCTGCCGCTGTTGCTTTatcgtctcccTATAGTGAGTCGTATTA
chr3R_20550850_fpo_tpo	AGCGCAGGAGGTCCACGACGTGCAAGGGTGTTTTTTTTAAATCGCGCTGGCTTCACGCACACACTTTatcgtctcccTATAGTGAGTCGTATTA
chr3R_20550880_fpo_tpo	AGCGCAGGAGGTCCACGACGTGCAAGGGTGTTTTAAACATTACACACACGACGCAGTGCGAGGGTTTatcgtctcccTATAGTGAGTCGTATTA
chr3R_20550918_fpo_tpo	AGCGCAGGAGGTCCACGACGTGCAAGGGTGTTTTCGCACATGCACACCCGCACACGCACTGAGAATTTATTTatcgtctcccTATAGTGAGTCGTATTA
chr3R_20551011_fpo_tpo	AGCGCAGGAGGTCCACGACGTGCAAGGGTGTTTTAACAAAGTGCACTTGCAAAAGAATTCAACTGGTTGCGTTTatcgtctcccTATAGTGAGTCGTATTA
chr3R_20551054_fpo_tpo	AGCGCAGGAGGTCCACGACGTGCAAGGGTGTTTTAAAATTGCTCCGCATTCGAACAATTCCCTATAGTGGCTTTatcgtctcccTATAGTGAGTCGTATTA
chr3R_20551094_fpo_tpo	AGCGCAGGAGGTCCACGACGTGCAAGGGTGTTTTAAAACGACTGCCGCGTCTCTAGAGTTGGAGCTTTatcgtctcccTATAGTGAGTCGTATTA
chr3R_20551125_fpo_tpo	AGCGCAGGAGGTCCACGACGTGCAAGGGTGTTTTGAAAGCGATCCACATGCGATACTATCGGACGATGATTTatcgtctcccTATAGTGAGTCGTATTA
chr3R_20551160_fpo_tpo	AGCGCAGGAGGTCCACGACGTGCAAGGGTGTTTTACACATGTGAACAATCGCTGTTAACAGTGGGTATCGATTTatcgtctcccTATAGTGAGTCGTATTA
chr3R_20551268_fpo_tpo	AGCGCAGGAGGTCCACGACGTGCAAGGGTGTTTTGAGCAGCGCAGTAAAATATTGTTAACAACCAGGGACCTTTatcgtctcccTATAGTGAGTCGTATTA
chr3R_20551548_fpo_tpo	AGCGCAGGAGGTCCACGACGTGCAAGGGTGTTTTTTTGATGGTGGAAAACTCTGATAACCCGAAGTGCAACTTTatcgtctcccTATAGTGAGTCGTATTA
chr3R_20551585_fpo_tpo	AGCGCAGGAGGTCCACGACGTGCAAGGGTGTTTTCCTCGCACCCCTGTTAAGTTAACAGCACTGTCTTTatcgtctcccTATAGTGAGTCGTATTA
chr3R_20551676_fpo_tpo	AGCGCAGGAGGTCCACGACGTGCAAGGGTGTTTTGGGGTTTACACCCATTTTCGCATCATTGTGGCTTTatcgtctcccTATAGTGAGTCGTATTA
chr3R_20551708_fpo_tpo	AGCGCAGGAGGTCCACGACGTGCAAGGGTGTTTTGCCGCAGATATGAGTGCGCATGTTGTCTGTTTTatcgtctcccTATAGTGAGTCGTATTA
chr3R_20551738_fpo_tpo	AGCGCAGGAGGTCCACGACGTGCAAGGGTGTTTTACACACACGAGCTGCCACCCACACATATGCTTTatcgtctcccTATAGTGAGTCGTATTA
chr3R_20551794_fpo_tpo	AGCGCAGGAGGTCCACGACGTGCAAGGGTGTTTTTTGATTGATTTGTCCACCGAAAGTCAAGGTTACCCCATTTatcgtctcccTATAGTGAGTCGTATTA
chr3R_20551831_fpo_tpo	AGCGCAGGAGGTCCACGACGTGCAAGGGTGTTTTGACGCAGAGAAGCACAATTAATGGTCTTTTGCCAACTTTTatcgtctcccTATAGTGAGTCGTATTA
chr3R_20551886_fpo_tpo	AGCGCAGGAGGTCCACGACGTGCAAGGGTGTTTTAAACATACGCGACTTCTGAATTTTCACCTGTTGTGCGTTTatcgtctcccTATAGTGAGTCGTATTA
chr3R_20551923_fpo_tpo	AGCGCAGGAGGTCCACGACGTGCAAGGGTGTTTTCAGCAACAAGCGAGCATGAGAATGCCACCCTTTatcgtctcccTATAGTGAGTCGTATTA
chr3R_20551953_fpo_tpo	AGCGCAGGAGGTCCACGACGTGCAAGGGTGTTTTCCGACCCTCTTTAAATGAAGAGGGTTGGTGCTCGTTTatcgtctcccTATAGTGAGTCGTATTA
chr3R_20551998_fpo_tpo	AGCGCAGGAGGTCCACGACGTGCAAGGGTGTTTTTTTTAAGGCTGTGCCCCGTCTAATCAATAGGCCTTTTatcgtctcccTATAGTGAGTCGTATTA
chr3R_20552033_fpo_tpo	AGCGCAGGAGGTCCACGACGTGCAAGGGTGTTTTAAATAATTAATCCATTCCACAATCGGCGCAGCACAGCTTTatcgtctcccTATAGTGAGTCGTATTA
chr3R_20552129_fpo_tpo	AGCGCAGGAGGTCCACGACGTGCAAGGGTGTTTTTTTTATCCTTAAAACAACACCGCCTGCAGCTCACGTTTatcgtctcccTATAGTGAGTCGTATTA
chr3R_20552164_fpo_tpo	AGCGCAGGAGGTCCACGACGTGCAAGGGTGTTTTGCTGTTGGGCCACCTAATTCCAGGGCAAATTTTatcgtctcccTATAGTGAGTCGTATTA
chr3R_20552216_fpo_tpo	AGCGCAGGAGGTCCACGACGTGCAAGGGTGTTTTACGCACTAAATTTACGTTGTTTTCGTTTTGCGAGCACTTTatcgtctcccTATAGTGAGTCGTATTA
chr3R_20552261_fpo_tpo	AGCGCAGGAGGTCCACGACGTGCAAGGGTGTTTTTTGCGAACGCGACTACCAGCATATTTCGATATACAGCTTTatcgtctcccTATAGTGAGTCGTATTA
chr3R_20552300_fpo_tpo	AGCGCAGGAGGTCCACGACGTGCAAGGGTGTTTTCCCCGCAAAAGATGTTATCGCGTAATCGCCGTTTatcgtctcccTATAGTGAGTCGTATTA
chr3R_20552337_fpo_tpo	AGCGCAGGAGGTCCACGACGTGCAAGGGTGTTTTCCACCTGTCACAACCGATGGCGCGCGTTTTTTTatcgtctcccTATAGTGAGTCGTATTA
chr3R_20552467_fpo_tpo	AGCGCAGGAGGTCCACGACGTGCAAGGGTGTTTTACCCTCAAATTCATGACTATTTTAACAGTCGCAGCGCTTTatcgtctcccTATAGTGAGTCGTATTA
chr3R_20552576_fpo_tpo	AGCGCAGGAGGTCCACGACGTGCAAGGGTGTTTTATTGTCAAAGCAACACCATTGAATACGAGGTCCTGGTTTatcgtctcccTATAGTGAGTCGTATTA
chr3R_20552612_fpo_tpo	AGCGCAGGAGGTCCACGACGTGCAAGGGTGTTTTGGAGCAGTATGTGCCAGGCGAGTCATTATTCAGATTTatcgtctcccTATAGTGAGTCGTATTA
chr3R_20552704_fpo_tpo	AGCGCAGGAGGTCCACGACGTGCAAGGGTGTTTTAACAAAGTTAAGCGCTTTCGGGTGTCTTCACTTCATTTatcgtctcccTATAGTGAGTCGTATTA
chr3R_20552783_fpo_tpo	AGCGCAGGAGGTCCACGACGTGCAAGGGTGTTTTTTAGAGCATGTCGGTGCTTCACTTCTATTTCCTCAGCTTTatcgtctcccTATAGTGAGTCGTATTA
chr3R_20552820_fpo_tpo	AGCGCAGGAGGTCCACGACGTGCAAGGGTGTTTTTCATCCATCGATCGCGAGACTTAAGATCAAAGCAGTTTTatcgtctcccTATAGTGAGTCGTATTA
chr3R_20552860_fpo_tpo	AGCGCAGGAGGTCCACGACGTGCAAGGGTGTTTTTTTTGGTGTGGTGTTTATGGGTGACGAGTGGCTTTatcgtctcccTATAGTGAGTCGTATTA
chr3R_20552892_fpo_tpo	AGCGCAGGAGGTCCACGACGTGCAAGGGTGTTTTAGGGGCAGGGAGCTGGGCTATTTCTCAACCTTTatcgtctcccTATAGTGAGTCGTATTA
chr3R_20552922_fpo_tpo	AGCGCAGGAGGTCCACGACGTGCAAGGGTGTTTTCGTCTCAAGTTGGCCAGCTCCGTGAGCCACTTTatcgtctcccTATAGTGAGTCGTATTA
chr3R_20552952_fpo_tpo	AGCGCAGGAGGTCCACGACGTGCAAGGGTGTTTTGCCTTGATCAGATCGTAGGTGGAGAAGCTGATGCTTTatcgtctcccTATAGTGAGTCGTATTA
chr3R_20552986_fpo_tpo	AGCGCAGGAGGTCCACGACGTGCAAGGGTGTTTTCCACGGCGATGGGTCCCTTGATCCAGTTCATTTatcgtctcccTATAGTGAGTCGTATTA
chr3R_20553016_fpo_tpo	AGCGCAGGAGGTCCACGACGTGCAAGGGTGTTTTTGCTAAGTCCCTTGTAGAAACCGTTCTTGACGCCTTTatcgtctcccTATAGTGAGTCGTATTA
chr3R_20553102_fpo_tpo	AGCGCAGGAGGTCCACGACGTGCAAGGGTGTTTTATCGTTGACAAAGATTTGCACGCACCGATAGATCTTGTTTatcgtctcccTATAGTGAGTCGTATTA
chr3R_20553139_fpo_tpo	AGCGCAGGAGGTCCACGACGTGCAAGGGTGTTTTACGAGAGTCTCCAGGATGGTTGGGTACCGATTTatcgtctcccTATAGTGAGTCGTATTA
chr3R_20553174_fpo_tpo	AGCGCAGGAGGTCCACGACGTGCAAGGGTGTTTTGCCAGCCGTGTTCACCCGCATTGTCTGCATTTTatcgtctcccTATAGTGAGTCGTATTA
chr3R_20553204_fpo_tpo	AGCGCAGGAGGTCCACGACGTGCAAGGGTGTTTTTCTTCGCCGCACAATGTCCAATGGATAGCTTTTatcgtctcccTATAGTGAGTCGTATTA
chr3R_20553257_fpo_tpo	AGCGCAGGAGGTCCACGACGTGCAAGGGTGTTTTCCGCAGCACCGAAGGCCAGCGAGACTAGAGTTTatcgtctcccTATAGTGAGTCGTATTA
chr3R_20553287_fpo_tpo	AGCGCAGGAGGTCCACGACGTGCAAGGGTGTTTTTATTGGGTTTATTGTTGCCGACCACTTCTGCAAGCTTTatcgtctcccTATAGTGAGTCGTATTA
chr3R_20553573_fpo_tpo	AGCGCAGGAGGTCCACGACGTGCAAGGGTGTTTTAGTATTCCCGCTTAAGAGTCTCGTAGGTGAAGAAGGATTTatcgtctcccTATAGTGAGTCGTATTA
chr3R_20553610_fpo_tpo	AGCGCAGGAGGTCCACGACGTGCAAGGGTGTTTTGGTGCCCGCATAGGGAATCACGCCGAGAACTTTatcgtctcccTATAGTGAGTCGTATTA
chr3R_20553665_fpo_tpo	AGCGCAGGAGGTCCACGACGTGCAAGGGTGTTTTGTCCGCGGACCCTCCTCCACCCAGATCTTGTTTatcgtctcccTATAGTGAGTCGTATTA
chr3R_20553695_fpo_tpo	AGCGCAGGAGGTCCACGACGTGCAAGGGTGTTTTGTGAAGACTTGTCGCAGCGTCCGATAGCCATTTatcgtctcccTATAGTGAGTCGTATTA
chr3R_20553751_fpo_tpo	AGCGCAGGAGGTCCACGACGTGCAAGGGTGTTTTGGCGCGTGCCAGGTCCAGAGGATACGTCAGTTTatcgtctcccTATAGTGAGTCGTATTA
chr3R_20553781_fpo_tpo	AGCGCAGGAGGTCCACGACGTGCAAGGGTGTTTTCGACTGTGAGGTGATTCCCGCCAGGGAGCCTTTatcgtctcccTATAGTGAGTCGTATTA
chr3R_20553816_fpo_tpo	AGCGCAGGAGGTCCACGACGTGCAAGGGTGTTTTAAAACCGACGACCTTTCGTGCTGCAAAATAGAATGATTTatcgtctcccTATAGTGAGTCGTATTA
chr3R_20553871_fpo_tpo	AGCGCAGGAGGTCCACGACGTGCAAGGGTGTTTTGAATCTAGAGCATAGTACAACTCACTTGGTGCCGTCCTTTatcgtctcccTATAGTGAGTCGTATTA
chr3R_20553927_fpo_tpo	AGCGCAGGAGGTCCACGACGTGCAAGGGTGTTTTGACGCCACTGCTCGTGGGCCGTGAACTGTATTTatcgtctcccTATAGTGAGTCGTATTA
chr3R_20553959_fpo_tpo	AGCGCAGGAGGTCCACGACGTGCAAGGGTGTTTTGCTGCGTAGGGCACGATTCTGGCCATCGTGTTTatcgtctcccTATAGTGAGTCGTATTA
chr3R_20554003_fpo_tpo	AGCGCAGGAGGTCCACGACGTGCAAGGGTGTTTTCCACAGGGCCAAAACGCCCTCGTTGGCATATTTatcgtctcccTATAGTGAGTCGTATTA
chr3R_20554033_fpo_tpo	AGCGCAGGAGGTCCACGACGTGCAAGGGTGTTTTGGTGTTTTGCAGGTAGCGCAGCGAGGCTCGTTTatcgtctcccTATAGTGAGTCGTATTA
chr3R_20554063_fpo_tpo	AGCGCAGGAGGTCCACGACGTGCAAGGGTGTTTTAAACGAGAAGGGCACATCGTTGCGGATCTGTTTatcgtctcccTATAGTGAGTCGTATTA
chr3R_20554093_fpo_tpo	AGCGCAGGAGGTCCACGACGTGCAAGGGTGTTTTGAAGTTGATCTTTGTGCGGTCCAGCGGGGCTTTatcgtctcccTATAGTGAGTCGTATTA
chr3R_20554145_fpo_tpo	AGCGCAGGAGGTCCACGACGTGCAAGGGTGTTTTCCCGCCGCTGCTCCGGATATCAGGCTGATCTTTatcgtctcccTATAGTGAGTCGTATTA
chr3R_20554175_fpo_tpo	AGCGCAGGAGGTCCACGACGTGCAAGGGTGTTTTACCACCTGGTCGATTTTCTGGCGCACTGAATTTatcgtctcccTATAGTGAGTCGTATTA
chr3R_20554234_fpo_tpo	AGCGCAGGAGGTCCACGACGTGCAAGGGTGTTTTTCTCAATATGCATTCATACCCGAATGCGCGACTATGGTTTatcgtctcccTATAGTGAGTCGTATTA
chr3R_20554277_fpo_tpo	AGCGCAGGAGGTCCACGACGTGCAAGGGTGTTTTAAACGGAGGGACATAGGAAACTTTGACACTCCACTTTTatcgtctcccTATAGTGAGTCGTATTA
chr3R_20554429_fpo_tpo	AGCGCAGGAGGTCCACGACGTGCAAGGGTGTTTTTGTTTGGACATGTTTGGCATTCAAGTGGAATCGAAGTTTTatcgtctcccTATAGTGAGTCGTATTA
chr3R_20554644_fpo_tpo	AGCGCAGGAGGTCCACGACGTGCAAGGGTGTTTTAATCCTTGGCTATGCGTCTGGAAAACAAATCTCTCGTTTTatcgtctcccTATAGTGAGTCGTATTA
chr3R_20554681_fpo_tpo	AGCGCAGGAGGTCCACGACGTGCAAGGGTGTTTTGAATTGTCTTTTGCGCCTTACTTACTGGGTGTGACTGTTTatcgtctcccTATAGTGAGTCGTATTA
chr3R_20554718_fpo_tpo	AGCGCAGGAGGTCCACGACGTGCAAGGGTGTTTTTAGTGGCGGGTACGAGGACTACTCCAGATGTTTTatcgtctcccTATAGTGAGTCGTATTA
chr3R_20554749_fpo_tpo	AGCGCAGGAGGTCCACGACGTGCAAGGGTGTTTTTTCCGATGGACTCAGCTGGGTGCGGGATGTTTTatcgtctcccTATAGTGAGTCGTATTA
chr3R_20554798_fpo_tpo	AGCGCAGGAGGTCCACGACGTGCAAGGGTGTTTTGAGGACAGCGTCGCCGAGGCTGTCGTCATCTTTatcgtctcccTATAGTGAGTCGTATTA
chr3R_20554828_fpo_tpo	AGCGCAGGAGGTCCACGACGTGCAAGGGTGTTTTGTGCTCGAGAGCTGACTACCCGTGGACTTGTTTatcgtctcccTATAGTGAGTCGTATTA
chr3R_20554858_fpo_tpo	AGCGCAGGAGGTCCACGACGTGCAAGGGTGTTTTATGGACATGGCGATGTTGGGCTTCTCCAGGTTTatcgtctcccTATAGTGAGTCGTATTA
chr3R_20554914_fpo_tpo	AGCGCAGGAGGTCCACGACGTGCAAGGGTGTTTTGGGGACCTGAAATCAATTTGCATATCAATCTGAGCCGTTTatcgtctcccTATAGTGAGTCGTATTA
chr3R_20554969_fpo_tpo	AGCGCAGGAGGTCCACGACGTGCAAGGGTGTTTTAAAAGCGCAGGCTTATCGACACCACTGATAAGAGCTTTatcgtctcccTATAGTGAGTCGTATTA
chr3R_20555028_fpo_tpo	AGCGCAGGAGGTCCACGACGTGCAAGGGTGTTTTACCAGCCGAAAATTGCTTTGCTTTCATAAGACTTCCCTTTatcgtctcccTATAGTGAGTCGTATTA
chr3R_20555065_fpo_tpo	AGCGCAGGAGGTCCACGACGTGCAAGGGTGTTTTAGCAGAGACACATATAGCAAACTGAGTGGGCGCTTTatcgtctcccTATAGTGAGTCGTATTA
chr3R_20555437_fpo_tpo	AGCGCAGGAGGTCCACGACGTGCAAGGGTGTTTTTTGGGTGCTACTCTTGCACAGACAGGTGTATTTATGGTTTatcgtctcccTATAGTGAGTCGTATTA
chr3R_20555474_fpo_tpo	AGCGCAGGAGGTCCACGACGTGCAAGGGTGTTTTAGCCCAGGAAAATATTATGTGCGCCTGTTGATAGCTTTatcgtctcccTATAGTGAGTCGTATTA
chr3R_20555550_fpo_tpo	AGCGCAGGAGGTCCACGACGTGCAAGGGTGTTTTTGCTCTCGCAATTGTTTCGTAATTGTTAGAAGCACGTTTTatcgtctcccTATAGTGAGTCGTATTA
chr3R_20555605_fpo_tpo	AGCGCAGGAGGTCCACGACGTGCAAGGGTGTTTTAAAATAGGCACTCGGATGGCTTTTAGCGTCCAACTTTatcgtctcccTATAGTGAGTCGTATTA
chr3R_20555652_fpo_tpo	AGCGCAGGAGGTCCACGACGTGCAAGGGTGTTTTTGACCAATATTCAGCTATCTGGCCAAGTACCATTGGCTTTatcgtctcccTATAGTGAGTCGTATTA
chr3R_20555689_fpo_tpo	AGCGCAGGAGGTCCACGACGTGCAAGGGTGTTTTTCCCGGCAATTGAACTTTGCTTTGGGCCCCTTTatcgtctcccTATAGTGAGTCGTATTA
chr3R_20555719_fpo_tpo	AGCGCAGGAGGTCCACGACGTGCAAGGGTGTTTTAAGTCGAGTCATTCTCGAGCCAACTACTCGGGTTTatcgtctcccTATAGTGAGTCGTATTA
chr3R_20555751_fpo_tpo	AGCGCAGGAGGTCCACGACGTGCAAGGGTGTTTTTTCTCAGCCGGAATTGATAAGGCTTTGGCCATTTatcgtctcccTATAGTGAGTCGTATTA
chr3R_20555804_fpo_tpo	AGCGCAGGAGGTCCACGACGTGCAAGGGTGTTTTAGATAGAAGTGGAGTGTTCCAGAAGAGATCGGAACGGTTTatcgtctcccTATAGTGAGTCGTATTA
chr3R_20555841_fpo_tpo	AGCGCAGGAGGTCCACGACGTGCAAGGGTGTTTTATCGATGTACCCGCTCTCGCCTCTCTCGCATTTatcgtctcccTATAGTGAGTCGTATTA
chr3R_20555871_fpo_tpo	AGCGCAGGAGGTCCACGACGTGCAAGGGTGTTTTCTCCAAAGAGCAAACAAGCCCGCAAACCGGTTTatcgtctcccTATAGTGAGTCGTATTA
chr3R_20555901_fpo_tpo	AGCGCAGGAGGTCCACGACGTGCAAGGGTGTTTTTTGGTTTCGTTTGCTCATTATGGAAGGCAAAAGGCATTTatcgtctcccTATAGTGAGTCGTATTA
chr3R_20556051_fpo_tpo	AGCGCAGGAGGTCCACGACGTGCAAGGGTGTTTTATCATGCCGAAATATTAAAATGTGAGCTCAGCTCGCCTTTatcgtctcccTATAGTGAGTCGTATTA
chr3R_20556088_fpo_tpo	AGCGCAGGAGGTCCACGACGTGCAAGGGTGTTTTCGAATGTGCGGAATATGACAGCACGTGTGTTTTGATTTatcgtctcccTATAGTGAGTCGTATTA
chr3R_20556139_fpo_tpo	AGCGCAGGAGGTCCACGACGTGCAAGGGTGTTTTGGGGTTGGGCACTTTTCCAAGTTCAACAGCTTTatcgtctcccTATAGTGAGTCGTATTA
chr3R_20556169_fpo_tpo	AGCGCAGGAGGTCCACGACGTGCAAGGGTGTTTTTGAGCGCGGCTAAAATTAAACGCTTTTCATTGAGCATTTatcgtctcccTATAGTGAGTCGTATTA
chr3R_20556231_fpo_tpo	AGCGCAGGAGGTCCACGACGTGCAAGGGTGTTTTAAAACCGAGAGCGTTCATCAATGCGATTGCAAATGTTTatcgtctcccTATAGTGAGTCGTATTA
chr3R_20556266_fpo_tpo	AGCGCAGGAGGTCCACGACGTGCAAGGGTGTTTTAGTGGAAAAGTGCAACCTTGAACGTGAGCATCTTTTatcgtctcccTATAGTGAGTCGTATTA
chr3R_20556299_fpo_tpo	AGCGCAGGAGGTCCACGACGTGCAAGGGTGTTTTGAGCTGTACAGTGGATACTGGTTAAGGATGGCAGTTTTatcgtctcccTATAGTGAGTCGTATTA
chr3R_20556437_fpo_tpo	AGCGCAGGAGGTCCACGACGTGCAAGGGTGTTTTGGCTGATACGTTTCAAATGCAACCTTCTGGTACAAGTTTTatcgtctcccTATAGTGAGTCGTATTA
chr3R_20556487_fpo_tpo	AGCGCAGGAGGTCCACGACGTGCAAGGGTGTTTTAGCGATTTCAGCTCTTCTATCTTGAAAAGTTGGGCCATTTatcgtctcccTATAGTGAGTCGTATTA
chr3R_20556524_fpo_tpo	AGCGCAGGAGGTCCACGACGTGCAAGGGTGTTTTAAAGTAGTTTAGCAAATATTCCGCGCCTTTGCTTGCGTTTatcgtctcccTATAGTGAGTCGTATTA
chr3R_20556565_fpo_tpo	AGCGCAGGAGGTCCACGACGTGCAAGGGTGTTTTAAGTGTGATTTTAGCACAGCCTCTTGATATGTGCCCCTTTatcgtctcccTATAGTGAGTCGTATTA
chr3R_20556622_fpo_tpo	AGCGCAGGAGGTCCACGACGTGCAAGGGTGTTTTATAAGGAATTCGAGCGATGAACGACACTTTTCGACCATTTatcgtctcccTATAGTGAGTCGTATTA
chr3R_20556659_fpo_tpo	AGCGCAGGAGGTCCACGACGTGCAAGGGTGTTTTCTGTGCACTGGGATGCTGTTGTTGCCGGCGTTTatcgtctcccTATAGTGAGTCGTATTA
chr3R_20556691_fpo_tpo	AGCGCAGGAGGTCCACGACGTGCAAGGGTGTTTTTGATAAACGTAAACAAGCTCGTTAGGCGGTGTTTGTGTTTatcgtctcccTATAGTGAGTCGTATTA
chr3R_20556733_fpo_tpo	AGCGCAGGAGGTCCACGACGTGCAAGGGTGTTTTTTTTCTCTGCTATTGCACTCAGTCAAGGTTGTGGCTTTatcgtctcccTATAGTGAGTCGTATTA
chr3R_20556770_fpo_tpo	AGCGCAGGAGGTCCACGACGTGCAAGGGTGTTTTACTACGGATCCAGTTTATCCAGCAAGTGTTTTCCACTTTTatcgtctcccTATAGTGAGTCGTATTA
chr3R_20556861_fpo_tpo	AGCGCAGGAGGTCCACGACGTGCAAGGGTGTTTTGGGGTCGATGCGGGATGTAGATAGTAAAGCAGCTTTatcgtctcccTATAGTGAGTCGTATTA
chr3R_20556968_fpo_tpo	AGCGCAGGAGGTCCACGACGTGCAAGGGTGTTTTTATGCAAATTACTCGGAAAGTGCACTTTCACATGCGCTTTatcgtctcccTATAGTGAGTCGTATTA
chr3R_20557090_fpo_tpo	AGCGCAGGAGGTCCACGACGTGCAAGGGTGTTTTTCATACGTGACTTAATTCTGATTGGACTGAGTGCGCCTTTatcgtctcccTATAGTGAGTCGTATTA
chr3R_20557182_fpo_tpo	AGCGCAGGAGGTCCACGACGTGCAAGGGTGTTTTTTTAAGTACTTTGCGATAAAGGCCACTGTGCACCAACTTTatcgtctcccTATAGTGAGTCGTATTA
chr3R_20557236_fpo_tpo	AGCGCAGGAGGTCCACGACGTGCAAGGGTGTTTTATTCGCTCTTGTTTACACCGATTAAACGCTTGCAACATTTatcgtctcccTATAGTGAGTCGTATTA
chr3R_20557280_fpo_tpo	AGCGCAGGAGGTCCACGACGTGCAAGGGTGTTTTAAGACCACTCACACACGGACACCTTATATAATTGGGCTTTatcgtctcccTATAGTGAGTCGTATTA
chr3R_20557361_fpo_tpo	AGCGCAGGAGGTCCACGACGTGCAAGGGTGTTTTATGCGTACATATGTACGATTTCATGTGTGTTTGGCCCTTTatcgtctcccTATAGTGAGTCGTATTA
chr3R_20557435_fpo_tpo	AGCGCAGGAGGTCCACGACGTGCAAGGGTGTTTTTTTTCGGCCTCCCTTTTCGCTCCTTCGGCCTTTatcgtctcccTATAGTGAGTCGTATTA
chr3R_20557526_fpo_tpo	AGCGCAGGAGGTCCACGACGTGCAAGGGTGTTTTAAAACACAGGTGCTGTATTCTCTTTAACCGCGAGCTTTatcgtctcccTATAGTGAGTCGTATTA
chr3R_20557588_fpo_tpo	AGCGCAGGAGGTCCACGACGTGCAAGGGTGTTTTTCTATTTGTTAATGCACATTTTCCGCGCGATTCTCGGTTTatcgtctcccTATAGTGAGTCGTATTA
chr3R_20557625_fpo_tpo	AGCGCAGGAGGTCCACGACGTGCAAGGGTGTTTTACTCCGCCTGCGAAGCTCCAAAGAGCAATTTTTatcgtctcccTATAGTGAGTCGTATTA
chr3R_20557659_fpo_tpo	AGCGCAGGAGGTCCACGACGTGCAAGGGTGTTTTAAAACATCGAGAACTGCGCTCGGCGTTGCCTTTatcgtctcccTATAGTGAGTCGTATTA
chr3R_20557710_fpo_tpo	AGCGCAGGAGGTCCACGACGTGCAAGGGTGTTTTGGCGTGGGTGGAGTCCACGCTGGAGGTAAGTTTatcgtctcccTATAGTGAGTCGTATTA
chr3R_20557740_fpo_tpo	AGCGCAGGAGGTCCACGACGTGCAAGGGTGTTTTCCCAGACCGCAACCCTCTAACTGTGGCACATTTatcgtctcccTATAGTGAGTCGTATTA
chr3R_20557818_fpo_tpo	AGCGCAGGAGGTCCACGACGTGCAAGGGTGTTTTTGTTCCAGAGCCGTTATGTCATTGTTTCGTCATGTCATTTatcgtctcccTATAGTGAGTCGTATTA
chr3R_20558235_fpo_tpo	AGCGCAGGAGGTCCACGACGTGCAAGGGTGTTTTAAAATGCAGGCTCGATACCATCTCGACCGCTTTatcgtctcccTATAGTGAGTCGTATTA
chr3R_20558265_fpo_tpo	AGCGCAGGAGGTCCACGACGTGCAAGGGTGTTTTGATGATTTGTTTGGGTTGGCAACGCCCCGATTTatcgtctcccTATAGTGAGTCGTATTA
chr3R_20558295_fpo_tpo	AGCGCAGGAGGTCCACGACGTGCAAGGGTGTTTTCGTTTGTGGCGCAGCCAACTTCACGCGAGATTTatcgtctcccTATAGTGAGTCGTATTA
chr3R_20558360_fpo_tpo	AGCGCAGGAGGTCCACGACGTGCAAGGGTGTTTTTTGAGAAAACCCCAAATAAAACGCGAGTGAAAGGGACTTTatcgtctcccTATAGTGAGTCGTATTA
chr3R_20558397_fpo_tpo	AGCGCAGGAGGTCCACGACGTGCAAGGGTGTTTTCATGAACTTAGACCTGCGTTCGTACTCACGCCTTTatcgtctcccTATAGTGAGTCGTATTA
chr3R_20558429_fpo_tpo	AGCGCAGGAGGTCCACGACGTGCAAGGGTGTTTTACTGGCTCACGGAGTTTATCGAGCAGTACCATTTatcgtctcccTATAGTGAGTCGTATTA
chr3R_20558464_fpo_tpo	AGCGCAGGAGGTCCACGACGTGCAAGGGTGTTTTGAGGAGTGCCTCTGGCAGCCCAAGCACAACTTTatcgtctcccTATAGTGAGTCGTATTA
chr3R_20558494_fpo_tpo	AGCGCAGGAGGTCCACGACGTGCAAGGGTGTTTTGACTACAGCAATCACACAGCCCGTAACAAGTCCTTTatcgtctcccTATAGTGAGTCGTATTA
chr3R_20558527_fpo_tpo	AGCGCAGGAGGTCCACGACGTGCAAGGGTGTTTTTACGATCGCCTGGTGGAGAAGCTAAAAGAAGTGGTTTatcgtctcccTATAGTGAGTCGTATTA
chr3R_20558561_fpo_tpo	AGCGCAGGAGGTCCACGACGTGCAAGGGTGTTTTAGCCCAATCCGGACAGGGCGATGGTAGTAATTTatcgtctcccTATAGTGAGTCGTATTA
chr3R_20558591_fpo_tpo	AGCGCAGGAGGTCCACGACGTGCAAGGGTGTTTTGGTGAGAATTTCCATGTCAAATGTGCCACAGTTCAGTTTTatcgtctcccTATAGTGAGTCGTATTA
chr3R_20558636_fpo_tpo	AGCGCAGGAGGTCCACGACGTGCAAGGGTGTTTTTTCACGCTTTACAGGAAAATTAACTCACTGCGGTCCTTTatcgtctcccTATAGTGAGTCGTATTA
chr3R_20558672_fpo_tpo	AGCGCAGGAGGTCCACGACGTGCAAGGGTGTTTTGCTTTTCGGCGGGAATTCCGCAAGACGAGTTTTatcgtctcccTATAGTGAGTCGTATTA
chr3R_20558702_fpo_tpo	AGCGCAGGAGGTCCACGACGTGCAAGGGTGTTTTACCAAAGGCGACTACGCAACGCGTTTGTGGTTTatcgtctcccTATAGTGAGTCGTATTA
chr3R_20558732_fpo_tpo	AGCGCAGGAGGTCCACGACGTGCAAGGGTGTTTTTACTACGACAAGCTGCTTTTCATCGCTGACCACATTTatcgtctcccTATAGTGAGTCGTATTA
chr3R_20558774_fpo_tpo	AGCGCAGGAGGTCCACGACGTGCAAGGGTGTTTTCGCCACGAACTCGGCTCCAAGCCCAAGAGATTTatcgtctcccTATAGTGAGTCGTATTA
chr3R_20558804_fpo_tpo	AGCGCAGGAGGTCCACGACGTGCAAGGGTGTTTTGAACTCCATATCAGCTTCGACGACGAGGAGTCATTTatcgtctcccTATAGTGAGTCGTATTA
chr3R_20558837_fpo_tpo	AGCGCAGGAGGTCCACGACGTGCAAGGGTGTTTTATGGAGTTCGAGGACGACTCACATCACACGGTTTatcgtctcccTATAGTGAGTCGTATTA
chr3R_20558868_fpo_tpo	AGCGCAGGAGGTCCACGACGTGCAAGGGTGTTTTGCACTCAGTCTCAGCACATGGAGTCCATAATACCCTTTatcgtctcccTATAGTGAGTCGTATTA
chr3R_20558903_fpo_tpo	AGCGCAGGAGGTCCACGACGTGCAAGGGTGTTTTACGTCCCCGGACGATGTGGAAGAAGTCGCGTTTatcgtctcccTATAGTGAGTCGTATTA
chr3R_20558933_fpo_tpo	AGCGCAGGAGGTCCACGACGTGCAAGGGTGTTTTGCGACGGCCAACAATGTGGTCGTCAGCAGTTTTatcgtctcccTATAGTGAGTCGTATTA
chr3R_20558963_fpo_tpo	AGCGCAGGAGGTCCACGACGTGCAAGGGTGTTTTCAGGGCGCCACTCTGAGCACCATTTCGGTGTTTatcgtctcccTATAGTGAGTCGTATTA
chr3R_20558993_fpo_tpo	AGCGCAGGAGGTCCACGACGTGCAAGGGTGTTTTACGCCCGCGGAATGTGTGACCCTTGTCAAGTTTatcgtctcccTATAGTGAGTCGTATTA
chr3R_20559056_fpo_tpo	AGCGCAGGAGGTCCACGACGTGCAAGGGTGTTTTGCCGCAGCCCAAGCACACCAGCAAATGGTATTTatcgtctcccTATAGTGAGTCGTATTA
chr3R_20559121_fpo_tpo	AGCGCAGGAGGTCCACGACGTGCAAGGGTGTTTTGGCGGCTCAGGGACATGCCGTGAAGGTCTTTTTatcgtctcccTATAGTGAGTCGTATTA
chr3R_20559151_fpo_tpo	AGCGCAGGAGGTCCACGACGTGCAAGGGTGTTTTAGAGATCACCTCCCTAGACTCCAACTCCCAGCTTTatcgtctcccTATAGTGAGTCGTATTA
chr3R_20559183_fpo_tpo	AGCGCAGGAGGTCCACGACGTGCAAGGGTGTTTTGCGAGATACAACAAGTGAGTAGCTCCAAAGCAGTGATTTatcgtctcccTATAGTGAGTCGTATTA
chr3R_20559219_fpo_tpo	AGCGCAGGAGGTCCACGACGTGCAAGGGTGTTTTAGAGTTCCTTAGGGTCTTCAATCACCTCCTCTCCCTTTatcgtctcccTATAGTGAGTCGTATTA
chr3R_20559315_fpo_tpo	AGCGCAGGAGGTCCACGACGTGCAAGGGTGTTTTGGCCAACATCAGGGCGTTCCCACCATCCAGTTTatcgtctcccTATAGTGAGTCGTATTA
chr3R_20559345_fpo_tpo	AGCGCAGGAGGTCCACGACGTGCAAGGGTGTTTTATAGGCCGCGATCACTATCAGCCATTGTTTGGTTTatcgtctcccTATAGTGAGTCGTATTA
chr3R_20559377_fpo_tpo	AGCGCAGGAGGTCCACGACGTGCAAGGGTGTTTTCAATGCCGGCACCACTGCCTATACCACCACTTTatcgtctcccTATAGTGAGTCGTATTA
chr3R_20559410_fpo_tpo	AGCGCAGGAGGTCCACGACGTGCAAGGGTGTTTTGGCTACGAGCACATCGCACCGGCAAGACGATTTatcgtctcccTATAGTGAGTCGTATTA
chr3R_20559440_fpo_tpo	AGCGCAGGAGGTCCACGACGTGCAAGGGTGTTTTCGAGTACGATGCCATTGGCGTGAATGTGGCTTTatcgtctcccTATAGTGAGTCGTATTA
chr3R_20559470_fpo_tpo	AGCGCAGGAGGTCCACGACGTGCAAGGGTGTTTTGAGCAAACTGCGCTCCATCAACCCGACGCATTTatcgtctcccTATAGTGAGTCGTATTA
chr3R_20559500_fpo_tpo	AGCGCAGGAGGTCCACGACGTGCAAGGGTGTTTTGCGGATCGTGGCCGAGAAACTGATCAGCGATTTatcgtctcccTATAGTGAGTCGTATTA
chr3R_20559530_fpo_tpo	AGCGCAGGAGGTCCACGACGTGCAAGGGTGTTTTCGTTCTATTCAACGCACAGCTGGGCAACCTTTTatcgtctcccTATAGTGAGTCGTATTA
chr3R_20559560_fpo_tpo	AGCGCAGGAGGTCCACGACGTGCAAGGGTGTTTTCACCGTTCACTCGGCCCTCACGCAGTAATCTTTatcgtctcccTATAGTGAGTCGTATTA
chr3R_20559626_fpo_tpo	AGCGCAGGAGGTCCACGACGTGCAAGGGTGTTTTGGCTTTATATCTCCATTTTGTCTGTGTCCCAACCTGCTTTatcgtctcccTATAGTGAGTCGTATTA
chr3R_20559679_fpo_tpo	AGCGCAGGAGGTCCACGACGTGCAAGGGTGTTTTGTCGCCCGGGCAGCAGCCGATTGTACCATATTTatcgtctcccTATAGTGAGTCGTATTA
chr3R_20559754_fpo_tpo	AGCGCAGGAGGTCCACGACGTGCAAGGGTGTTTTATGTCTTAAGCTCATCACCAGAGGGTTTGTCATTCCGTTTatcgtctcccTATAGTGAGTCGTATTA
chr3R_20559791_fpo_tpo	AGCGCAGGAGGTCCACGACGTGCAAGGGTGTTTTTCGAACTTCCTGCGCCCGTTAGCTTGTTCCTTTatcgtctcccTATAGTGAGTCGTATTA
chr3R_20559844_fpo_tpo	AGCGCAGGAGGTCCACGACGTGCAAGGGTGTTTTAAAAGAGGAGCTGCTGTCTTGAGGTGATCGCTTTatcgtctcccTATAGTGAGTCGTATTA
chr3R_20559875_fpo_tpo	AGCGCAGGAGGTCCACGACGTGCAAGGGTGTTTTCTTAAGAATTAGGACTAACATACCGTGACCGGCGGCTTTatcgtctcccTATAGTGAGTCGTATTA
chr3R_20559911_fpo_tpo	AGCGCAGGAGGTCCACGACGTGCAAGGGTGTTTTATCTCGATCTGTTCCGCCTCCGTGACCAGTTTTatcgtctcccTATAGTGAGTCGTATTA
chr3R_20559941_fpo_tpo	AGCGCAGGAGGTCCACGACGTGCAAGGGTGTTTTTTTCGGTTGCTCTGCATGTAGCTCCAGCCCTTTatcgtctcccTATAGTGAGTCGTATTA
chr3R_20559971_fpo_tpo	AGCGCAGGAGGTCCACGACGTGCAAGGGTGTTTTAGATGGATCCCCACCAGACTGGGGATCATCTTTatcgtctcccTATAGTGAGTCGTATTA
chr3R_20560019_fpo_tpo	AGCGCAGGAGGTCCACGACGTGCAAGGGTGTTTTCGCGACACGAACGAGGGCTGCTTGCTCATCTTTatcgtctcccTATAGTGAGTCGTATTA
chr3R_20560084_fpo_tpo	AGCGCAGGAGGTCCACGACGTGCAAGGGTGTTTTAACAGCTATCACAAATCAACAATGACGATGTGACCGCTTTatcgtctcccTATAGTGAGTCGTATTA
chr3R_20560151_fpo_tpo	AGCGCAGGAGGTCCACGACGTGCAAGGGTGTTTTAAAATACCAACCTATAACGCTGCCCCAAAACGGGTTTatcgtctcccTATAGTGAGTCGTATTA
chr3R_20560214_fpo_tpo	AGCGCAGGAGGTCCACGACGTGCAAGGGTGTTTTCCCCAACTTGGTCCAAAGTCCAACGTTTTCGGTTTatcgtctcccTATAGTGAGTCGTATTA
chr3R_20560253_fpo_tpo	AGCGCAGGAGGTCCACGACGTGCAAGGGTGTTTTAATGGGAAACTAAACGTCTCGCAATTCTTTGTCTGGGTTTatcgtctcccTATAGTGAGTCGTATTA
chr3R_20560298_fpo_tpo	AGCGCAGGAGGTCCACGACGTGCAAGGGTGTTTTTGCTTGGGCAGATAAGCATCTGTCATTAGTTTGTTGCTTTatcgtctcccTATAGTGAGTCGTATTA
chr3R_20560335_fpo_tpo	AGCGCAGGAGGTCCACGACGTGCAAGGGTGTTTTGGTGGCTGGTTTTAATAACAAATGCGGTGGAGGTTTTatcgtctcccTATAGTGAGTCGTATTA
chr3R_20560383_fpo_tpo	AGCGCAGGAGGTCCACGACGTGCAAGGGTGTTTTAATGGCATTGTAAAGGGGAACTTCACTTCTCGTAGGGTTTatcgtctcccTATAGTGAGTCGTATTA
chr3R_20560461_fpo_tpo	AGCGCAGGAGGTCCACGACGTGCAAGGGTGTTTTTATAGAAGGCCTGAAGTAACTGGTAAGGTCCTTCGCTTTTatcgtctcccTATAGTGAGTCGTATTA
chr3R_20560798_fpo_tpo	AGCGCAGGAGGTCCACGACGTGCAAGGGTGTTTTATTAAGTATGACCGTAACCTCCCGTCTCAATCCCTGTTTTatcgtctcccTATAGTGAGTCGTATTA
chr3R_20560835_fpo_tpo	AGCGCAGGAGGTCCACGACGTGCAAGGGTGTTTTTCTGGTCACACTTTGCAGGCAAGGCGAAGATTTatcgtctcccTATAGTGAGTCGTATTA
chr3R_20560870_fpo_tpo	AGCGCAGGAGGTCCACGACGTGCAAGGGTGTTTTTTAACTAACTGTTAATTGATAGCCCACTGCGTCGCCATTTatcgtctcccTATAGTGAGTCGTATTA
chr3R_20560912_fpo_tpo	AGCGCAGGAGGTCCACGACGTGCAAGGGTGTTTTCCTTTTCCCATATTCCCAACTCAACCCATTAAGTGCGTTTatcgtctcccTATAGTGAGTCGTATTA
chr3R_20560998_fpo_tpo	AGCGCAGGAGGTCCACGACGTGCAAGGGTGTTTTGCTGGCTTTGGGGCCAAGCTGGAGGCTAAGTTTatcgtctcccTATAGTGAGTCGTATTA
chr3R_20561028_fpo_tpo	AGCGCAGGAGGTCCACGACGTGCAAGGGTGTTTTACGCGGATGCGGTCTATGCACTTTGCGCACTTTatcgtctcccTATAGTGAGTCGTATTA
chr3R_20561155_fpo_tpo	AGCGCAGGAGGTCCACGACGTGCAAGGGTGTTTTTTGCTATTCCATTTTGGACAGCACCTGCAATTTGAGTTTTatcgtctcccTATAGTGAGTCGTATTA
chr3R_20561192_fpo_tpo	AGCGCAGGAGGTCCACGACGTGCAAGGGTGTTTTTGTAGTTTCAGTTTTAGTTTTGGGTTCCTGGCGAGCTTTatcgtctcccTATAGTGAGTCGTATTA
chr3R_20561283_fpo_tpo	AGCGCAGGAGGTCCACGACGTGCAAGGGTGTTTTTTTTGGTTGATTTGCAAGTGAGTTCTCCCACCCATTTatcgtctcccTATAGTGAGTCGTATTA
chr3R_20561317_fpo_tpo	AGCGCAGGAGGTCCACGACGTGCAAGGGTGTTTTTAGTTGTGCCACCTGCCCCTAAATCCGACCTTTatcgtctcccTATAGTGAGTCGTATTA
chr3R_20561348_fpo_tpo	AGCGCAGGAGGTCCACGACGTGCAAGGGTGTTTTTTTTGCCAGTGCTGAAATCGATAGTGACCGTCATCCTTTatcgtctcccTATAGTGAGTCGTATTA
chr3R_20561384_fpo_tpo	AGCGCAGGAGGTCCACGACGTGCAAGGGTGTTTTGTTTGCACCTGGAGGAGCTGTGGCTCAGGTTTTatcgtctcccTATAGTGAGTCGTATTA
chr3R_20561427_fpo_tpo	AGCGCAGGAGGTCCACGACGTGCAAGGGTGTTTTGTGCGCAAGAACCCCGCCCCAATCACTCATTTTatcgtctcccTATAGTGAGTCGTATTA
chr3R_20561457_fpo_tpo	AGCGCAGGAGGTCCACGACGTGCAAGGGTGTTTTCCTGCACGGCTACTACTCCGCCTGTCGGAATTTatcgtctcccTATAGTGAGTCGTATTA
chr3R_20561487_fpo_tpo	AGCGCAGGAGGTCCACGACGTGCAAGGGTGTTTTCAGGCCAATCAAGCGATTACGTTCAAGGCCATTTatcgtctcccTATAGTGAGTCGTATTA
chr3R_20561751_fpo_tpo	AGCGCAGGAGGTCCACGACGTGCAAGGGTGTTTTTGGAAGCTGTGGAAAGAATGTTTTCACGTATTGACGCTTTatcgtctcccTATAGTGAGTCGTATTA
chr3R_20561996_fpo_tpo	AGCGCAGGAGGTCCACGACGTGCAAGGGTGTTTTTGCCTTAAACTAAAGGCGCGCATATTGTTCTTAAGCCTTTatcgtctcccTATAGTGAGTCGTATTA
chr3R_20562201_fpo_tpo	AGCGCAGGAGGTCCACGACGTGCAAGGGTGTTTTTATATTTCACCCCGACCAGGAAATAGCTTTCTAGCCGTTTatcgtctcccTATAGTGAGTCGTATTA
chr3R_20562357_fpo_tpo	AGCGCAGGAGGTCCACGACGTGCAAGGGTGTTTTTTTTCATGGTCTTTTGACCCCGTCGTAGAAGTTAGCATTTatcgtctcccTATAGTGAGTCGTATTA
chr3R_20562444_fpo_tpo	AGCGCAGGAGGTCCACGACGTGCAAGGGTGTTTTAGATCGTTAGTCCAGCCTCTTCATGTTATTCGTTGCATTTatcgtctcccTATAGTGAGTCGTATTA
chr3R_20562608_fpo_tpo	AGCGCAGGAGGTCCACGACGTGCAAGGGTGTTTTTCAAATCACTTTAGACTGTCCGAAATCCCAATCGGGTTTTatcgtctcccTATAGTGAGTCGTATTA
chr3R_20562651_fpo_tpo	AGCGCAGGAGGTCCACGACGTGCAAGGGTGTTTTATAATGTTATCCTTCTTCAGCTTGGCCAGCTCATCCGTTTatcgtctcccTATAGTGAGTCGTATTA
chr3R_20562688_fpo_tpo	AGCGCAGGAGGTCCACGACGTGCAAGGGTGTTTTGCCCGTAACCCAGTAGTTCGCCCAGCACTTTTTatcgtctcccTATAGTGAGTCGTATTA
chr3R_20562718_fpo_tpo	AGCGCAGGAGGTCCACGACGTGCAAGGGTGTTTTCATCCGTGTGCTGGCCAAGAATCGGAGGAGTTTatcgtctcccTATAGTGAGTCGTATTA
chr3R_20562750_fpo_tpo	AGCGCAGGAGGTCCACGACGTGCAAGGGTGTTTTGTCCGGGCATCGTTTCGCGCTTCGCTGAAGTTTatcgtctcccTATAGTGAGTCGTATTA
chr3R_20562780_fpo_tpo	AGCGCAGGAGGTCCACGACGTGCAAGGGTGTTTTGTCACAGGAGGACCAACCACCTTGACTGTTTCTTTatcgtctcccTATAGTGAGTCGTATTA
chr3R_20562812_fpo_tpo	AGCGCAGGAGGTCCACGACGTGCAAGGGTGTTTTGTCCTTGGGATGCCGCAGGCTTTTCACCAGTTTatcgtctcccTATAGTGAGTCGTATTA
chr3R_20562842_fpo_tpo	AGCGCAGGAGGTCCACGACGTGCAAGGGTGTTTTGCCAATGGCTTTTATATGCTCGTCCTCGAAGACCTTTatcgtctcccTATAGTGAGTCGTATTA
chr3R_20562876_fpo_tpo	AGCGCAGGAGGTCCACGACGTGCAAGGGTGTTTTTCGGGAATGGAGTTAACAGGTCCCACGGGATTTatcgtctcccTATAGTGAGTCGTATTA
chr3R_20562906_fpo_tpo	AGCGCAGGAGGTCCACGACGTGCAAGGGTGTTTTAAGGAGGCGCCCTCGAAAAGTTTCATCCAGTTTatcgtctcccTATAGTGAGTCGTATTA
chr3R_20562936_fpo_tpo	AGCGCAGGAGGTCCACGACGTGCAAGGGTGTTTTTTGCGCGAGGTGTCCTCGGATAGCATTTGCTTTatcgtctcccTATAGTGAGTCGTATTA
chr3R_20562966_fpo_tpo	AGCGCAGGAGGTCCACGACGTGCAAGGGTGTTTTTCTAGGATTCCCAGCAGCTCCACTCGATTGGTTTatcgtctcccTATAGTGAGTCGTATTA
chr3R_20562998_fpo_tpo	AGCGCAGGAGGTCCACGACGTGCAAGGGTGTTTTCACACGATCCTTGTTGGTCTTGAATTTGGGATTCTGCTTTatcgtctcccTATAGTGAGTCGTATTA
chr3R_20563035_fpo_tpo	AGCGCAGGAGGTCCACGACGTGCAAGGGTGTTTTGCCAAATGTTCCACTTTTAGGCGGCGACACTTTatcgtctcccTATAGTGAGTCGTATTA
chr3R_20563065_fpo_tpo	AGCGCAGGAGGTCCACGACGTGCAAGGGTGTTTTAGGTCCACAAACTGAACATCACTGCCAGTGCTTTatcgtctcccTATAGTGAGTCGTATTA
chr3R_20563096_fpo_tpo	AGCGCAGGAGGTCCACGACGTGCAAGGGTGTTTTCCAGGGTGAGATAGCCGTCCTTCGTCTTGATTTatcgtctcccTATAGTGAGTCGTATTA
chr3R_20563126_fpo_tpo	AGCGCAGGAGGTCCACGACGTGCAAGGGTGTTTTAGCTCTGATACGGAACGATGCTGGAGTGTGCTTTatcgtctcccTATAGTGAGTCGTATTA
chr3R_20563158_fpo_tpo	AGCGCAGGAGGTCCACGACGTGCAAGGGTGTTTTGTGCCCATCCTTCCTGCTTCGACCCCGGAATTTatcgtctcccTATAGTGAGTCGTATTA
chr3R_20563188_fpo_tpo	AGCGCAGGAGGTCCACGACGTGCAAGGGTGTTTTTTCAGGTAGTTGCTACCCACGTTGAGCAGCTTTatcgtctcccTATAGTGAGTCGTATTA
chr3R_20563218_fpo_tpo	AGCGCAGGAGGTCCACGACGTGCAAGGGTGTTTTAGGGAGCAGCAGGTGGACAACAGGTCGACTTTTatcgtctcccTATAGTGAGTCGTATTA
chr3R_20563250_fpo_tpo	AGCGCAGGAGGTCCACGACGTGCAAGGGTGTTTTGATCTTCTGGCCACGTTGCGTGCGGGTCCTTTTTTatcgtctcccTATAGTGAGTCGTATTA
chr3R_20563282_fpo_tpo	AGCGCAGGAGGTCCACGACGTGCAAGGGTGTTTTGATAGAGGGCTGCCAAAATTGCTCCATGGGCTTTatcgtctcccTATAGTGAGTCGTATTA
chr3R_20563313_fpo_tpo	AGCGCAGGAGGTCCACGACGTGCAAGGGTGTTTTGTACAGTCCTGTGGACATATCCGTCACAGCCATTTatcgtctcccTATAGTGAGTCGTATTA
chr3R_20563364_fpo_tpo	AGCGCAGGAGGTCCACGACGTGCAAGGGTGTTTTTCCATCCCGCTCGCCGGTGATGTGCATCAGTTTatcgtctcccTATAGTGAGTCGTATTA
chr3R_20563394_fpo_tpo	AGCGCAGGAGGTCCACGACGTGCAAGGGTGTTTTTCCTCCAACCGAGGAGGCAATCACATCGTATTTatcgtctcccTATAGTGAGTCGTATTA
chr3R_20563425_fpo_tpo	AGCGCAGGAGGTCCACGACGTGCAAGGGTGTTTTCCGGGTCGCTTGGCATACGGTCCCACAGAGTTTatcgtctcccTATAGTGAGTCGTATTA
chr3R_20563460_fpo_tpo	AGCGCAGGAGGTCCACGACGTGCAAGGGTGTTTTACCCGTCATTGAGCAATAGATCAGTTTGGGATTCACCTTTatcgtctcccTATAGTGAGTCGTATTA
chr3R_20563497_fpo_tpo	AGCGCAGGAGGTCCACGACGTGCAAGGGTGTTTTTTACGCAACTGCTCGTAGCCCAGGCCGTAATTTatcgtctcccTATAGTGAGTCGTATTA
chr3R_20563527_fpo_tpo	AGCGCAGGAGGTCCACGACGTGCAAGGGTGTTTTCGCTCCAAGGTGCCGGGCACATAATTCTCCTTTatcgtctcccTATAGTGAGTCGTATTA
chr3R_20563558_fpo_tpo	AGCGCAGGAGGTCCACGACGTGCAAGGGTGTTTTCCAGCACGTCGCTAATCTCGGCCAGGCGATTTTatcgtctcccTATAGTGAGTCGTATTA
chr3R_20563588_fpo_tpo	AGCGCAGGAGGTCCACGACGTGCAAGGGTGTTTTGAAGGAGTTGCGTGCCGCGCTTGATATCGATTTatcgtctcccTATAGTGAGTCGTATTA
chr3R_20563618_fpo_tpo	AGCGCAGGAGGTCCACGACGTGCAAGGGTGTTTTTGCAGATGCTCCGTTTATTGCGATTGGGAGCTTTatcgtctcccTATAGTGAGTCGTATTA
chr3R_20563649_fpo_tpo	AGCGCAGGAGGTCCACGACGTGCAAGGGTGTTTTCAGGAAGTAGGCGGCATCGTTGCTGTTCTTTTTatcgtctcccTATAGTGAGTCGTATTA
chr3R_20563679_fpo_tpo	AGCGCAGGAGGTCCACGACGTGCAAGGGTGTTTTTAGAAAGGGTGGTCCCCACTTACGCGCCTCTTTatcgtctcccTATAGTGAGTCGTATTA
chr3R_20563709_fpo_tpo	AGCGCAGGAGGTCCACGACGTGCAAGGGTGTTTTATCGCCAAAGTGTGGACGCTCCACCTTGATTTTatcgtctcccTATAGTGAGTCGTATTA
chr3R_20563739_fpo_tpo	AGCGCAGGAGGTCCACGACGTGCAAGGGTGTTTTAACTTCCGCGCCGAGATCCGCCAGAACCATTTTatcgtctcccTATAGTGAGTCGTATTA
chr3R_20563771_fpo_tpo	AGCGCAGGAGGTCCACGACGTGCAAGGGTGTTTTTGCAATAGGGGCCGGCGATGATGCGCGATATTTatcgtctcccTATAGTGAGTCGTATTA
chr3R_20563801_fpo_tpo	AGCGCAGGAGGTCCACGACGTGCAAGGGTGTTTTGGTCCAAAATCCGGATACCATGCAGCGGGTTTTatcgtctcccTATAGTGAGTCGTATTA
chr3R_20563831_fpo_tpo	AGCGCAGGAGGTCCACGACGTGCAAGGGTGTTTTGGCGTTCGTCCACATCGCTGGCATTAGCATTTTatcgtctcccTATAGTGAGTCGTATTA
chr3R_20563876_fpo_tpo	AGCGCAGGAGGTCCACGACGTGCAAGGGTGTTTTTTTTATCGCCAACGGCTGCGAAGTTTCTCAAGCTTTatcgtctcccTATAGTGAGTCGTATTA
chr3R_20563909_fpo_tpo	AGCGCAGGAGGTCCACGACGTGCAAGGGTGTTTTTCGGGCGGCAAACTCCGTAATTAAGCAATCCTTTatcgtctcccTATAGTGAGTCGTATTA
chr3R_20563940_fpo_tpo	AGCGCAGGAGGTCCACGACGTGCAAGGGTGTTTTCCGGACGAGGCGTAAATTCTGTGACAACATGGTTTatcgtctcccTATAGTGAGTCGTATTA
chr3R_20563978_fpo_tpo	AGCGCAGGAGGTCCACGACGTGCAAGGGTGTTTTTTTTGTTGCTACTTGTGGGTCAACTAATCTGTCGCCTTTatcgtctcccTATAGTGAGTCGTATTA
chr3R_20564016_fpo_tpo	AGCGCAGGAGGTCCACGACGTGCAAGGGTGTTTTTACACATGTGTATGTTGTGTGTGGAAAGTTTTGCGGGTTTatcgtctcccTATAGTGAGTCGTATTA
chr3R_20564053_fpo_tpo	AGCGCAGGAGGTCCACGACGTGCAAGGGTGTTTTCCGACTTGATCCGCGGCCACTTTTATCGTCTTTatcgtctcccTATAGTGAGTCGTATTA
chr3R_20564083_fpo_tpo	AGCGCAGGAGGTCCACGACGTGCAAGGGTGTTTTACTGAAAGTGGCCCTCCATCCAAAAGTCGTCTTTatcgtctcccTATAGTGAGTCGTATTA
chr3R_20564137_fpo_tpo	AGCGCAGGAGGTCCACGACGTGCAAGGGTGTTTTTTTAGTTGCTCTTAACATTCGCCTAAGAGTGGGAGCTTTTatcgtctcccTATAGTGAGTCGTATTA
chr3R_20564274_fpo_tpo	AGCGCAGGAGGTCCACGACGTGCAAGGGTGTTTTGGAGTTTCCACCGAGAATGTCGCGCATCCTTTTatcgtctcccTATAGTGAGTCGTATTA
chr3R_20564318_fpo_tpo	AGCGCAGGAGGTCCACGACGTGCAAGGGTGTTTTGGGGAATCGCCTCAGCTGACCACCAGATAATTTatcgtctcccTATAGTGAGTCGTATTA
chr3R_20564348_fpo_tpo	AGCGCAGGAGGTCCACGACGTGCAAGGGTGTTTTTGAGAGGTTAGTCATCCGCGATGGCATGTCATTTatcgtctcccTATAGTGAGTCGTATTA
chr3R_20564379_fpo_tpo	AGCGCAGGAGGTCCACGACGTGCAAGGGTGTTTTTTAAGTGGAGATCGAATGCCTCGCTTTGCATTGTTTTTatcgtctcccTATAGTGAGTCGTATTA
chr3R_20564473_fpo_tpo	AGCGCAGGAGGTCCACGACGTGCAAGGGTGTTTTTTAAGCGATCCGCTTGGAATCAAAACAAGCGTTTTGCTTTatcgtctcccTATAGTGAGTCGTATTA
chr3R_20564512_fpo_tpo	AGCGCAGGAGGTCCACGACGTGCAAGGGTGTTTTTTCTTGAAATACTGACAGGCCACGAGCCTAATGTACGTTTatcgtctcccTATAGTGAGTCGTATTA
chr3R_20564587_fpo_tpo	AGCGCAGGAGGTCCACGACGTGCAAGGGTGTTTTTTTGAATGTCGTGGCTGGATAACTTACGCCTCAATGCTTTatcgtctcccTATAGTGAGTCGTATTA
chr3R_20564624_fpo_tpo	AGCGCAGGAGGTCCACGACGTGCAAGGGTGTTTTTCACCATAAGTGTCAGGCGGATTAGTAATCCGCATTTatcgtctcccTATAGTGAGTCGTATTA
chr3R_20564671_fpo_tpo	AGCGCAGGAGGTCCACGACGTGCAAGGGTGTTTTGTGATCTTAATTGTTGGGCAGAACTGGTTCATCCACGTTTatcgtctcccTATAGTGAGTCGTATTA
chr3R_20565012_fpo_tpo	AGCGCAGGAGGTCCACGACGTGCAAGGGTGTTTTAAGCGTAGGCACATTATTATCTCGCCAAGATCACTGCTTTatcgtctcccTATAGTGAGTCGTATTA
chr3R_20565092_fpo_tpo	AGCGCAGGAGGTCCACGACGTGCAAGGGTGTTTTTAATTATTGCTCCTTATCGGCAAAGTCGACGTAGCCATTTatcgtctcccTATAGTGAGTCGTATTA
chr3R_20565198_fpo_tpo	AGCGCAGGAGGTCCACGACGTGCAAGGGTGTTTTTACCTGTTCCTGACCAGTTACTAACTTGTTAGCGGGGTTTatcgtctcccTATAGTGAGTCGTATTA
chr3R_20565252_fpo_tpo	AGCGCAGGAGGTCCACGACGTGCAAGGGTGTTTTGGTTCTAGTTCCTTGGAAATGTTTTCTCAATGCGGGCTTTatcgtctcccTATAGTGAGTCGTATTA
chr3R_20565294_fpo_tpo	AGCGCAGGAGGTCCACGACGTGCAAGGGTGTTTTCCCCGGAAACCTCGCCTCGTGGAATCAATATTTatcgtctcccTATAGTGAGTCGTATTA
chr3R_20565331_fpo_tpo	AGCGCAGGAGGTCCACGACGTGCAAGGGTGTTTTTCAGAATGACGTTGCACTAATATGTGCGCAGTGATCTTTTatcgtctcccTATAGTGAGTCGTATTA
chr3R_20565368_fpo_tpo	AGCGCAGGAGGTCCACGACGTGCAAGGGTGTTTTCAGTTTTAGCTGGTACTGGGGTCAGCATACATGGCTTTatcgtctcccTATAGTGAGTCGTATTA
chr3R_20565405_fpo_tpo	AGCGCAGGAGGTCCACGACGTGCAAGGGTGTTTTAAACAGCTCGATACGATGCGAAAGCCATAGACATAGCTTTatcgtctcccTATAGTGAGTCGTATTA
chr3R_20565442_fpo_tpo	AGCGCAGGAGGTCCACGACGTGCAAGGGTGTTTTCCATTTGCTCTCACCGATCTGTGTAATTACGATGGGATTTatcgtctcccTATAGTGAGTCGTATTA
chr3R_20565479_fpo_tpo	AGCGCAGGAGGTCCACGACGTGCAAGGGTGTTTTGTCCTCCCTTTGTTCGCAACGTTGTAAACAAGGCTTTatcgtctcccTATAGTGAGTCGTATTA
chr3R_20565545_fpo_tpo	AGCGCAGGAGGTCCACGACGTGCAAGGGTGTTTTTCACTTGGGATCAAGAGTTCAGGCCATGTAATTGTCGTTTatcgtctcccTATAGTGAGTCGTATTA
chr3R_20565582_fpo_tpo	AGCGCAGGAGGTCCACGACGTGCAAGGGTGTTTTATCTACGGAATGACGCACTTGCTCGCTTTATGGTTTatcgtctcccTATAGTGAGTCGTATTA
chr3R_20565615_fpo_tpo	AGCGCAGGAGGTCCACGACGTGCAAGGGTGTTTTCCATTTCCTTTGGGCCAGCCGGGAATCACGTTTatcgtctcccTATAGTGAGTCGTATTA
chr3R_20565645_fpo_tpo	AGCGCAGGAGGTCCACGACGTGCAAGGGTGTTTTTTCACAATCACGCCGGTCATTATGCCCAAGCTTTatcgtctcccTATAGTGAGTCGTATTA
chr3R_20565679_fpo_tpo	AGCGCAGGAGGTCCACGACGTGCAAGGGTGTTTTTCTTAAGAGACAGCCTAAGAGAACCAGTTTCCGAGCATTTatcgtctcccTATAGTGAGTCGTATTA
chr3R_20565716_fpo_tpo	AGCGCAGGAGGTCCACGACGTGCAAGGGTGTTTTGATAGAGCTTCGCAGCGTTTGGGAGATTGGGTTTatcgtctcccTATAGTGAGTCGTATTA
chr3R_20565747_fpo_tpo	AGCGCAGGAGGTCCACGACGTGCAAGGGTGTTTTAAATGGGAGAGTCGGACTTTAAATACTCGGTGGCATTTatcgtctcccTATAGTGAGTCGTATTA
chr3R_20565782_fpo_tpo	AGCGCAGGAGGTCCACGACGTGCAAGGGTGTTTTAGCTTAACCAGCGTTTATTTACTCAGCTCGTCTTGCTTTTatcgtctcccTATAGTGAGTCGTATTA
chr3R_20565943_fpo_tpo	AGCGCAGGAGGTCCACGACGTGCAAGGGTGTTTTACCAGTGTGTTTTGAGTGAAACAAAATGAAAGCCGGCTTTatcgtctcccTATAGTGAGTCGTATTA
chr3R_20565991_fpo_tpo	AGCGCAGGAGGTCCACGACGTGCAAGGGTGTTTTCATGCGTCGGCAGCTCGGCTGTTCCCAATCTTTatcgtctcccTATAGTGAGTCGTATTA
chr3R_20566021_fpo_tpo	AGCGCAGGAGGTCCACGACGTGCAAGGGTGTTTTGGCTTATTCGCGAGTGCATCCCGCAGATACTTTatcgtctcccTATAGTGAGTCGTATTA
chr3R_20566051_fpo_tpo	AGCGCAGGAGGTCCACGACGTGCAAGGGTGTTTTCACTGCCAACTACGATTACTAGCGGCCAATGCTTTatcgtctcccTATAGTGAGTCGTATTA
chr3R_20566083_fpo_tpo	AGCGCAGGAGGTCCACGACGTGCAAGGGTGTTTTAGTCCAGAAAGCCGCGACTCGACTATTAGCCTTTatcgtctcccTATAGTGAGTCGTATTA
chr3R_20566128_fpo_tpo	AGCGCAGGAGGTCCACGACGTGCAAGGGTGTTTTAAAAGCCAAAAGCATCTCGTCGAGCTCTCAACTCTTTatcgtctcccTATAGTGAGTCGTATTA
chr3R_20566190_fpo_tpo	AGCGCAGGAGGTCCACGACGTGCAAGGGTGTTTTAAAAGTCGATTGCAGTCGTCAGCTGCGGATTTTatcgtctcccTATAGTGAGTCGTATTA
chr3R_20566220_fpo_tpo	AGCGCAGGAGGTCCACGACGTGCAAGGGTGTTTTTGCCGATTGCGGATTGCACAATCCTGGCAATTTatcgtctcccTATAGTGAGTCGTATTA
chr3R_20566315_fpo_tpo	AGCGCAGGAGGTCCACGACGTGCAAGGGTGTTTTAGAATCTTGTATCCAGCGTATCCAGTCGGTGATACGCTTTatcgtctcccTATAGTGAGTCGTATTA
chr3R_20566370_fpo_tpo	AGCGCAGGAGGTCCACGACGTGCAAGGGTGTTTTCCCCATCGAGTGGTGCGTTGAGAGAAAACCTTTatcgtctcccTATAGTGAGTCGTATTA
chr3R_20566400_fpo_tpo	AGCGCAGGAGGTCCACGACGTGCAAGGGTGTTTTGTCAAAATTGCTGTGCTACTCTGTTCCAGGATCCTGGTTTatcgtctcccTATAGTGAGTCGTATTA
chr3R_20566451_fpo_tpo	AGCGCAGGAGGTCCACGACGTGCAAGGGTGTTTTCGCTTCCTGCGCTCGGCCATGATCGTCTTCTTTatcgtctcccTATAGTGAGTCGTATTA
chr3R_20566481_fpo_tpo	AGCGCAGGAGGTCCACGACGTGCAAGGGTGTTTTAGCTGGTTCGTCGTCCCCTACAGCCGGTACTTTatcgtctcccTATAGTGAGTCGTATTA
chr3R_20566511_fpo_tpo	AGCGCAGGAGGTCCACGACGTGCAAGGGTGTTTTACCAACATCAAGGTGATCCGGCGCAAATTGCTTTatcgtctcccTATAGTGAGTCGTATTA
chr3R_20566542_fpo_tpo	AGCGCAGGAGGTCCACGACGTGCAAGGGTGTTTTCGCCCATCCGGAGCCACCTGCTCGAGATTCTTTatcgtctcccTATAGTGAGTCGTATTA
chr3R_20566576_fpo_tpo	AGCGCAGGAGGTCCACGACGTGCAAGGGTGTTTTCGTCGACCTGGCCAAGCTGATTCGCACCAGTTTatcgtctcccTATAGTGAGTCGTATTA
chr3R_20566640_fpo_tpo	AGCGCAGGAGGTCCACGACGTGCAAGGGTGTTTTAAAATTGGGTCACTTACGCAAAGCAAAGCAGCAGTTTatcgtctcccTATAGTGAGTCGTATTA
chr3R_20566674_fpo_tpo	AGCGCAGGAGGTCCACGACGTGCAAGGGTGTTTTCACCTGGTAAATGGGTCGGCTCAAAACTTGCCTTTatcgtctcccTATAGTGAGTCGTATTA
chr3R_20566706_fpo_tpo	AGCGCAGGAGGTCCACGACGTGCAAGGGTGTTTTAAATCAATTGGAAAGACTGTTGCCACAGTGGCGGTTTatcgtctcccTATAGTGAGTCGTATTA
chr3R_20566767_fpo_tpo	AGCGCAGGAGGTCCACGACGTGCAAGGGTGTTTTGGTGAATAATAACTATTGCTTGCAACCAACTCCCGGGTTTatcgtctcccTATAGTGAGTCGTATTA
chr3R_20566852_fpo_tpo	AGCGCAGGAGGTCCACGACGTGCAAGGGTGTTTTAAAACGCAGACGAGACAATGACGCGCGTTTTTTatcgtctcccTATAGTGAGTCGTATTA
chr3R_20566887_fpo_tpo	AGCGCAGGAGGTCCACGACGTGCAAGGGTGTTTTTTTTCACTTTATAAGACGCGGAGCACTGGCCCTTTatcgtctcccTATAGTGAGTCGTATTA
chr3R_20566950_fpo_tpo	AGCGCAGGAGGTCCACGACGTGCAAGGGTGTTTTAAAAGGTCGAGGGTAGAACGAATGGACGACAAGCTTTatcgtctcccTATAGTGAGTCGTATTA
chr3R_20567249_fpo_tpo	AGCGCAGGAGGTCCACGACGTGCAAGGGTGTTTTTTGCTTCACATTAAGCCAATTATTTCTGCGTAGCCGTTTTatcgtctcccTATAGTGAGTCGTATTA
chr3R_20567288_fpo_tpo	AGCGCAGGAGGTCCACGACGTGCAAGGGTGTTTTAGCCAAACTTCAGGGGTCAATAAGCTCAGATCAAGTTTTatcgtctcccTATAGTGAGTCGTATTA
chr3R_20567513_fpo_tpo	AGCGCAGGAGGTCCACGACGTGCAAGGGTGTTTTATACGTCTTTTCGACGCTTCGAGAAGCATAACATCGCTTTatcgtctcccTATAGTGAGTCGTATTA
chr3R_20567550_fpo_tpo	AGCGCAGGAGGTCCACGACGTGCAAGGGTGTTTTATCGAGTGACCCTAGGCCAGAGTATTACCGCTTTatcgtctcccTATAGTGAGTCGTATTA
chr3R_20567609_fpo_tpo	AGCGCAGGAGGTCCACGACGTGCAAGGGTGTTTTTTTTCCCTCCATTTCTACCGACGTCTCGCCATTTatcgtctcccTATAGTGAGTCGTATTA
chr3R_20567640_fpo_tpo	AGCGCAGGAGGTCCACGACGTGCAAGGGTGTTTTTCGCAAGCACTTAAGCCAATTGGCCCAAAACTTTatcgtctcccTATAGTGAGTCGTATTA
chr3R_20567671_fpo_tpo	AGCGCAGGAGGTCCACGACGTGCAAGGGTGTTTTCAAAACACCGAGGGACTGGGATATAGACGCGATTTatcgtctcccTATAGTGAGTCGTATTA
chr3R_20567703_fpo_tpo	AGCGCAGGAGGTCCACGACGTGCAAGGGTGTTTTGGCATTGAGGAAACCGGCGGCTTAGTCATCTTTatcgtctcccTATAGTGAGTCGTATTA
chr3R_20567754_fpo_tpo	AGCGCAGGAGGTCCACGACGTGCAAGGGTGTTTTTTTTATGACGCCAGCGCCAGTTTCGCAAATCTTTatcgtctcccTATAGTGAGTCGTATTA
chr3R_20567785_fpo_tpo	AGCGCAGGAGGTCCACGACGTGCAAGGGTGTTTTATCATACATATGGGCAAGGCCTGAGGGTCTCATTTatcgtctcccTATAGTGAGTCGTATTA
chr3R_20567887_fpo_tpo	AGCGCAGGAGGTCCACGACGTGCAAGGGTGTTTTAAAATCAAAGTTGAAGATACGAGCTTTTCGGGCTGCCTTTatcgtctcccTATAGTGAGTCGTATTA
chr3R_20567959_fpo_tpo	AGCGCAGGAGGTCCACGACGTGCAAGGGTGTTTTTGAGTGTACATATCCACGGGATGTGCAACATCTATGGTTTatcgtctcccTATAGTGAGTCGTATTA
chr3R_20567996_fpo_tpo	AGCGCAGGAGGTCCACGACGTGCAAGGGTGTTTTGTCGTTCGTTGGTCCACATCGTGTGAGGTCTTTatcgtctcccTATAGTGAGTCGTATTA
chr3R_20568044_fpo_tpo	AGCGCAGGAGGTCCACGACGTGCAAGGGTGTTTTGGGGAGACCTTATCGTAACACCAAGCGGCGTTTatcgtctcccTATAGTGAGTCGTATTA
chr3R_20568074_fpo_tpo	AGCGCAGGAGGTCCACGACGTGCAAGGGTGTTTTACCACCACCCGCCCTCCAGTTACCATATCGTTTatcgtctcccTATAGTGAGTCGTATTA
chr3R_20568104_fpo_tpo	AGCGCAGGAGGTCCACGACGTGCAAGGGTGTTTTTGATCAGTGGGCTGCCTTTGTTTAATCGCTGTTTTatcgtctcccTATAGTGAGTCGTATTA
chr3R_20568248_fpo_tpo	AGCGCAGGAGGTCCACGACGTGCAAGGGTGTTTTTTTTACGGCTTCTGTCTTCTTTCGGCAAGGCGTTTatcgtctcccTATAGTGAGTCGTATTA
chr3R_20568356_fpo_tpo	AGCGCAGGAGGTCCACGACGTGCAAGGGTGTTTTAACCCTCTTAATTGCTCGTTGGTTTCATTGCCATAGGTTTatcgtctcccTATAGTGAGTCGTATTA
chr3R_20568393_fpo_tpo	AGCGCAGGAGGTCCACGACGTGCAAGGGTGTTTTTTAGGCATTGCCTCACAGCGAGCCAAGCGTTTTatcgtctcccTATAGTGAGTCGTATTA
chr3R_20568423_fpo_tpo	AGCGCAGGAGGTCCACGACGTGCAAGGGTGTTTTAATGATTTTGCAATTGGCATTATATCAGAACGCGCGCTTTatcgtctcccTATAGTGAGTCGTATTA
chr3R_20568503_fpo_tpo	AGCGCAGGAGGTCCACGACGTGCAAGGGTGTTTTTCACCGTTTCAGCGACCAGAAGTTGCATTTAAGAAAGTTTatcgtctcccTATAGTGAGTCGTATTA
chr3R_20568540_fpo_tpo	AGCGCAGGAGGTCCACGACGTGCAAGGGTGTTTTTGATACTGCTAATTGCCCTTGTCCGCTTGTGAACTTTatcgtctcccTATAGTGAGTCGTATTA
chr3R_20568691_fpo_tpo	AGCGCAGGAGGTCCACGACGTGCAAGGGTGTTTTTTTTCGCTTCGCCTGTTGACTCTTTTAGCACGTTTTatcgtctcccTATAGTGAGTCGTATTA
chr3R_20568758_fpo_tpo	AGCGCAGGAGGTCCACGACGTGCAAGGGTGTTTTTATAAGCACCACTTGAATCTGTGTGTCTGTGTGTCGCTTTatcgtctcccTATAGTGAGTCGTATTA
chr3R_20568879_fpo_tpo	AGCGCAGGAGGTCCACGACGTGCAAGGGTGTTTTATTGTAAACATCAGAGCGTTGGATCGTTGGTATCGGTTTTatcgtctcccTATAGTGAGTCGTATTA
chr3R_20568916_fpo_tpo	AGCGCAGGAGGTCCACGACGTGCAAGGGTGTTTTTCGGAATCGGAGTCGAAAGCGCTTTTCGGTTTTatcgtctcccTATAGTGAGTCGTATTA
chr3R_20568966_fpo_tpo	AGCGCAGGAGGTCCACGACGTGCAAGGGTGTTTTCCCCTTGGTGAAGCCCTCGCGACTTGCCATTATTTatcgtctcccTATAGTGAGTCGTATTA
chr3R_20568998_fpo_tpo	AGCGCAGGAGGTCCACGACGTGCAAGGGTGTTTTTTGGTTGCATGCTATTGGCCGGTTGCAGCGTTTatcgtctcccTATAGTGAGTCGTATTA
chr3R_20569046_fpo_tpo	AGCGCAGGAGGTCCACGACGTGCAAGGGTGTTTTCCCCTCTGGCCACCAGTGGCTTCTTACTACTTTatcgtctcccTATAGTGAGTCGTATTA
chr3R_20569179_fpo_tpo	AGCGCAGGAGGTCCACGACGTGCAAGGGTGTTTTATCATTTGTGCGTTGCATGAGCCCGAAATTAAGGCTTTatcgtctcccTATAGTGAGTCGTATTA
chr3R_20569232_fpo_tpo	AGCGCAGGAGGTCCACGACGTGCAAGGGTGTTTTATGTCTCAATCGTAATAAAGACGGGGCACATGGAAGGTTTatcgtctcccTATAGTGAGTCGTATTA
chr3R_20569294_fpo_tpo	AGCGCAGGAGGTCCACGACGTGCAAGGGTGTTTTAACTGAAATCAAGTTCAGAGGTTACCCTCGATGGCATTTatcgtctcccTATAGTGAGTCGTATTA
chr3R_20569333_fpo_tpo	AGCGCAGGAGGTCCACGACGTGCAAGGGTGTTTTTGTGGTTTGCTATGCCAACTACGAGTATGTGGTTTCGTTTatcgtctcccTATAGTGAGTCGTATTA
chr3R_20569373_fpo_tpo	AGCGCAGGAGGTCCACGACGTGCAAGGGTGTTTTGAGTGATACCCATTTGATTTGAGTGCAACGAAGCTCGTTTatcgtctcccTATAGTGAGTCGTATTA
chr3R_20569482_fpo_tpo	AGCGCAGGAGGTCCACGACGTGCAAGGGTGTTTTATTACATTATCGGCTGCATCACAGTCAGTGCTTACGATTTatcgtctcccTATAGTGAGTCGTATTA
chr3R_20569794_fpo_tpo	AGCGCAGGAGGTCCACGACGTGCAAGGGTGTTTTATGGATGGCAAATAATTGATCAAGACGTGCTGAAGCCTTTatcgtctcccTATAGTGAGTCGTATTA
