# Supplementary material for: Interchromosomal interaction of homologous Stat92E alleles regulates transcriptional switch during stem-cell differentiation
Source: Nat Commun. 2022 Jul 9;13:3981. doi: 10.1038/s41467-022-31737-y (PMC9271046; doi:10.1038/s41467-022-31737-y)
Supplement: Supplementary file 7 — Source Data [file 41467_2022_31737_MOESM7_ESM.xlsx]

## Sheet: Fig1d
Fig1d
nos>aTubGFP
Stat intron probe
GSC (n=30)	GB-SG (n=30)
2.953	2.571
0.088	1.567
0.591	1.158
0.474	1.904
1.784	3.531
2.326	2.041
0.088	0.176
0.44	2.813
0	2.616
2.222	2.648
0.67	1.392
0.066	3.81
0.797	2.677
0.44	2.818
2.446	0.635
0	1.968
0	1.52
2.514	0
0	0
0	0
0.164	2.481
0	1.158
0	0
0.264	2.926

## Sheet: Fig1i
Fig1i
nos>aTubGFP
GSC	GB	2-4SG
19	26	9
17	23	16
16	22	11
12	24	12
36	20	9
28	16	7
18	13	11
19	14	8
15	13	10
17	13	7
25	15	9
27	12	16
17	11	13
16	16	10
18	12	9
15	18	7
26	18	8
13	15	8
13	14	9
25	7	8
16	14	9
14	11	5
19	14	7
22	10	7
13	11	6
16	8	12
16	7	14
17	12	11
16	15	15
13	17	14
8	12	7
19	15	5
21	17	10
10	10	7
12	8	9
21	12	6
17		9
13		9
24		8
24		8
15		4
		11
		6
		15

## Sheet: Fig1k
Fig1k
nos>aTubGFP
Stat intron
GSC (n=17)	GB (n=15)	2-4 SG (n=20)
1.06	0.52	0.24
1.2	0.76	0.28
1.38	1.222	0.896
1.132	0.848	0.486
1.172	1.688	0.834
0.778	0.594	0.84
1.196	0.524	0.356
1.762	0.28	0.356
0.976	0.976	0.386
0.4	0.55	0.418
0.5	0.45	0.326
1.15	1.97	0.604
1.75	1	0.45
2.25	0.632	0.35
1.782	0.632	0.25
1.264		0.25
1.264		0.6
		0.2
		0.666
		0.534

## Sheet: Fig2c
Fig2c
yw
Stat DNA FISH
GSC (n=61)	GB (n=49)	2-4 SG (n=72)	8-16 SG (n=61)	SC (n=54)
1.393	0	0	0.481	0
0.337	0	0	0.785	0
0	0	1.462	0.356	0
0	0	0.898	0.33	0
0	0.827	1.733	0	0
0	1.153	0.707	0	0
0	2.199	0.396	0.938	0.68
0	0.888	1.459	0	0
0	0.509	0.528	0.33	0
0	0.9	1.32	0.373	1.428
0	3.227	0.467	1.099	1.986
0	1.485	1.411	0	0
0	1.08	0.516	0	0
0.33	1.409	1.722	0	0
0	1.591	0	0	0
0	1.737	0	0	1.188
0.327	2.439	0	0	0
0	0.976	1.217	0	0
0.982	0	0.295	0	0
0	1	1.335	0	0
0	1.5	0	0.68	0
0.817	1.19	0	1.153	0
0.795	2.273	0	0	0
0	0.917	1.565	0	0
0	0.491	0.286	0.609	0
0	0	1.567	0	0
0	1.853	0.623	0	0
0.211	0	0.831	0	0
0	0.886	0.792	0	0
0	0	1.19	0	0
0	0	1.044	0	0
0	0	0	1.107	0
0	0	0	1.296	0
0	0.221	0	0	1.065
0	0.467	0.423	0	0
0	0.858	0.961	0	0
0	0.481	1.448	0.295	0
0	2.755	0	0.99	0
0	0.568	0	0	0
0	2.326	0	0	1.347
0	2.709	0.467	0	0
0	1.784	1.813	0	1.19
0	0.861	0.934	0	0
0.664	0	0	0	0
2.478	0.773	0	0	0
0.544	0	0	0	0
2.482	0	0	0	0
0	0	0.917	0	0
0	0.673	0	0.858	1.181
0		0	0.402	0.835
0		0	0	1.67
0		0	0	0
0		0	0	0
0		1.17	0	0
1.401		0.295	0.66
0		0	0
0		0	0
0		1.136	0
3.884		2.11	2.272
0		0.888	0
0		1.301	0
		1.065
		1.008
		0
		0
		0
		0
		0
		0.598
		0.924
		1.261
		0.702

## Sheet: Fig2f
Fig2f
lacO 98F6/99A7
lacO DNA FISH
GSC	GB	2-4SG	8-16 SG	SC
0	0	0	0	0
0	1.96	0	0	0
0	0.297	0	0	0
0.777	0	0	0	0
0	0	0	0	0
0	0	0	0	0
0	0	0	0	0
0	0	0	0.609	0
0	0.385	1.282	0	0
0	0	0	0	1.27
2.953	0	0	0	0.304
0	0.602	0	0	0
0	0.68	0	0	0
0.418	1.083	0	0	0.696
0	0.246	0	0	1.178
0	0.738	1.541	0	0.476
0.462	1.025	0	0	0
0	0.753	0.516	0	0
0	0	0.544	0	0
0.702	0	0	0	0
0.148	0	0	0	0
0.385		0	0	0
0		0	0	0
0		0	0	0
0		0	0.66
0		0	0.66
0		0	0
0		0	0
0		0	0
0.594		0	0
0.264		0.626	0
0		1.683	0
0		0	0
0.491		0	0
		0	0
		0	0
		0	0
		0.443	0
			0

## Sheet: Fig2i
Fig2i
lacO 60F
lacO DNA FISH
GSC	GB	2-4SG	8-16 SG	SC
0	0	0	0	0
0	0	0	0	0
0	0	0	0	0
0	0	0	0	0
0	0	1.044	0	0
0	0	0.738	0	0
0	0	0	0	0
0	0	0	0	0
0	0	0	0	0
0	0	0	0.594	0
0	0	0	1.196	0
0	0	0	0	0
0	0	0	0	0
0	0	0	0	4.014
0		0.898	0	0
2.15		0	0	0
0		0	3.104	0
0		0	2.326	0
0		0	0	0
0		0	0	0
0		0	0	0
0		0	0	0
		0	0
		2.377	0
		0	0
		0	0
		0	0
		0	0
		0	0
		0	0
		1.083	0
		0	1.524
		0	0
		0	0
		0	0
		0	0
		0	0
		0	0
		0	0
		0.92

## Sheet: Fig2 l
Fig2l
TM3
Stat DNA FISH
GSC	GB	2-4SG	8-16 SG	SC
1.077	1.868	2.391	1.297	0
1.163	1.676	0	1.62	0
1.293	2.56	0	0	0
0	1.607	0.511	0	0
1.942	0	1.356	1.348	0
1.032	0	1.479	1.036	0
0	0.495	0	1.543	1.036
0	0	0.463	0	0
0.852	0.664	0	0	0
0	1.499	0	0	0
0	1.165	0.655	0.408	0
1.053	0.989	0.766	0.7	0
0	1.417	1.417	0.891	0
0	1.824	0	0	0
0		0	0	0.28
0		1.107	0	0
0		0.975	0	1.197
0		0.798	1.205	0
0.252		0	0	0
0		0.7	0	0
0.817		1.648	0.84	0
0		0.891	0.626	0
0		0	1.376	0.354
0		1.253	0.995	0.906
1.129		0.443	1.418
0.495		0	0
0		0.594	0.627
0.35		1.216	0
0		2.399	0
0.824		0	1.631
0.679		0
0		0.627
0		0.746
0		0
0		0
		0.117
		0.737

## Sheet: Fig2o
Fig2o
Df(3R)BSC516
Stat DNA FISH
GSC	GB	2-4SG	8-16 SG	SC
0	0	0.675	0	2.917
0	0	0.78	0	0
0	0.598	0	0	0
0	0	0	0	0
0.311	0	0	1.794	0
0	0	0	0	0
0	0	0	0	0
0	0.868	0	0	0
0	0	0	0	0
0	0.664	0	0	0
0	0	0	0	0
0	0	0	0	0
0	0	0	0	0
0	0	0.337	1.122	0
0	0	0	1.982	0
0	0	0	0	0
1.181	0	0	0	0
0	0	0	0	0
0	0	0	0	0
0	0	0	0	0
0	0	0	0	0
0	0	0	0	0
0	0	0	0	0
0	0	0	0	0
0	0	0	0	0
0	0	0	0	0
0	0	0	0
0	0	3	0
0	0	0	0
0		0	0
0		0	0
0		0	0
		0	0
		0	0
		0	0.992
		0	1.155
		0	0.532
		0	3.056
		0	0
		1.089	0
		0.532	0
		0.402	0
		0	0
		0	0
		0	0
		0	0
		0
		0
		0
		0

## Sheet: Fig3c
Fig3c
fly-fucci (whole cell cycle phases)		fly-fucci G2-phase (GFP positive)
Stat DNA FISH		Stat RNA FISH
GSC	GB-SG	GSC	GB-SG
0.14	0.408	0	0.423
1.034	1.193	0	0.272
0	1.067	1.413	0
0	0	0	1.796
1.02	1.508	0	1.067
1.329	0	0	2.243
0	0	0	1.906
0	0.505	0	0.738
0	0.846	0	3.466
0	1.303	0.532	2.234
0	0	0	2.056
0	0	0	0.747
1.547	0.198	0	1.136
0	0.934	0	0
0	0.634	0	0
0	1.884	0	2.485
0	3.322	0	0.934
0.33	1.807	0	1.413
0	1.547	0	0
0	0.373	0	2.671
0	3.923	0	2.334
0	0.193	0	1.842
0	0.609	0.594	0
2.047	0	0	1.316
0.66	0	1.714	0.65
0	1.075		0
0	2.758		0
0	1.228		0.729
0	0.738		0
0	0.626		0
0	2.775		0
0	0.313
0.443	1.566
	0

## Sheet: Fig4c
Fig4c
control wild type			BacTg/DF
Stat DNA FISH			Stat DNA FISH
GSC	GB	2-4SG	GSC	GB	2-4SG
Same data as Fig 2C
1.393	0	0	0	2.11	1.565
0.337	0	0	0	0.532	2.106
0	0	1.462	0	1.422	1.888
0	0	0.898	0.56	1.327	1.919
0	0.827	1.733	0.363	1.422	1.212
0	1.153	0.707	0.467	1.778	2.868
0	2.199	0.396	2.662	1.631	2.178
0	0.888	1.459	0.503	0.238	2.038
0	0.509	0.528	2.26	2.393	2.15
0	0.9	1.32	1.01	0.858	1.32
0	3.227	0.467	1.813	1.546	1.476
0	1.485	1.411	1.656	0.738	0.623
0	1.08	0.516	0.817	2.097	4.113
0.33	1.409	1.722	3.792		0.927
0	1.591	0	3.083		0.792
0	1.737	0	1.466		2.786
0.327	2.439	0	0		1.476
0	0.976	1.217	1		1.672
0.982	0	0.295	2.752		1.651
0	1	1.335	1.836		2.641
0	1.5	0	3.361		1.986
0.817	1.19	0	2.047		3.104
0.795	2.273	0	1.933
0	0.917	1.565	0
0	0.491	0.286	2.039
0	0	1.567
0	1.853	0.623
0.211	0	0.831
0	0.886	0.792
0	0	1.19
0	0	1.044
0	0	0
0	0	0
0	0.221	0
0	0.467	0.423
0	0.858	0.961
0	0.481	1.448
0	2.755	0
0	0.568	0
0	2.326	0
0	2.709	0.467
0	1.784	1.813
0	0.861	0.934
0.664	0	0
2.478	0.773	0
0.544	0	0
2.482	0	0
0	0	0.917
0	0.673	0
0		0
0		0
0		0
0		0
0		1.17
1.401		0.295
0		0
0		0
0		1.136
3.884		2.11
0		0.888
0		1.301
		1.065
		1.008
		0
		0
		0
		0
		0
		0.598
		0.924
		1.261
		0.702

[truncated: 23 more sheets: Fig4e, Fig4j, Fig4k, Fig5c, Fig5e, Fig6d, Fig6f, Fig6h, Fig6o, Fig6p, Fig7c, Fig7d, Fig7g, Fig7k, FigS1d, FigS1e, FigS1f, FigS2b, FigS3b, FigS3e …]
